# Supplementary material for: Transcriptome analysis of auxin transcription factor OsARF17-mediated rice stripe mosaic virus response in rice
Source: Front Microbiol. 2023 Mar 9;14:1131212. doi: 10.3389/fmicb.2023.1131212 (PMC10033593; doi:10.3389/fmicb.2023.1131212)
Supplement: Supplementary file 2 [file Table_1.XLSX]

## Sheet: Table S1
Table S1 the primers used in this study
For RT-qPCR
defense related genes	qOsWRKY89-F	ACCAAAAGGCTCTCATGGTG
	qOsWRKY89-R	CAAGTTGTGGTTGTCCATGC
	qOsWRKY64-F	TGGCCATCTTGATGACAAAA
	qOsWRKY64-R	TGGGTGTTTGGAGTTGTTGA
	qOsbZIP62-F	CAGAAGCGCATGATCAAGAA
	qOsbZIP62-R	GGGGCACAATCTGCATTACT
	qOsDR8-F	CGTACGAGCTCTCCAAGGAC
	qOsDR8-R	ATGACGGTGGAGGTGAAGAG
	qOsAHT2-F	GGATCAACGACGGCTACTTC
	qOsAHT2-R	GGTAGCTAGGCGTGAACAGG
JA related genes	qOsJAZ11-F	CATGAAGGAGCACAGTGGAA
	qOsJAZ11-R	TCCTTCCTTTCTTGCGTGTC
	qOsJAZ5-F	CTCCTCTTCCTCCTCCATCC
	qOsJAZ5-R	TCTGCCTTATCGTGGGAGAC
	qOsJAMYB-F	GATCACAACACCACGGACAG
	qOsJAMYB-R	AGCTTGAGCCAGAAGTCGTC
RSMV	qRT-N-F	AGAGGTTGGAGAGGGGAAGA
	qRT-N-R	TAGCCGCCCTTCTATCCTTG
Reference gene	UBQ5-F	ACCACTTCGACCGCCACTACT
	UBQ5-R	ACGCCTAAGCCTGCTGGTT

## Sheet: Table S2
Table S2 Summary of sequencing data quality.
Sample	Raw Data	Valid Data	Valid Data gb(G)	Valid Ratio	Q30%	GC content%
				(reads)
17case-2-1_1	39048400	36078640	5.41	92.39	96.39	53
17case-2-1_2	40855478	37595396	5.64	92.02	96.48	53
17case-2-1_3	41508738	38052674	5.71	91.67	96.3	53.5
17case-2-1-RSMV_1	40917026	37441504	5.62	91.51	96.45	52.5
17case-2-1-RSMV_2	40042870	36146738	5.42	90.27	96.42	52.5
17case-2-1-RSMV_3	46603842	42617334	6.39	91.45	96.73	52
ZH11_1	44645532	40656410	6.1	91.06	96.86	53
ZH11_2	40867906	37977226	5.7	92.93	96.83	52.5
ZH11_3	44650880	41619362	6.24	93.21	96.81	53
ZH11-RSMV_1	47074864	43728694	6.56	92.89	96.64	51
ZH11-RSMV_2	47351830	43695310	6.55	92.28	96.68	51.5
ZH11-RSMV_3	45105762	41722466	6.26	92.5	96.71	51.5

## Sheet: Table S3
Table S3 The differentially expressed genes in ZH11-RSMV vs ZH11
gene_id	Description	ZH11-RSMV_1	ZH11-RSMV_2	ZH11-RSMV_3	ZH11_1	ZH11_2	ZH11_3	pval	qval	significant
LOC_Os05g11320.MSUv7.0	RecName: Full=Metallothionein-like protein 3B; AltName: Full=Class I metallothionein-like protein 3B; AltName: Full=OsMT-I-3b	953.131	1296.05	1131.74	11.8423	9.56526	16.8768	3.37187e-279	7.25019e-275	yes
LOC_Os04g55710.MSUv7.0	probable isoaspartyl peptidase/L-asparaginase 2 [Oryza sativa Japonica Group]	123.634	137.53	96.3677	3.98345	3.51906	3.73819	2.08521e-237	2.24181e-233	yes
LOC_Os03g19240.MSUv7.0	acetate/butyrate--CoA ligase AAE7, peroxisomal [Oryza sativa Japonica Group]	14.003	14.8625	15.5776	51.4708	51.6139	57.5134	2.90401e-202	2.0814e-198	yes
LOC_Os12g08760.MSUv7.0	carboxyvinyl-carboxyphosphonate phosphorylmutase, chloroplastic [Oryza sativa Japonica Group]	193.871	193.5	217.791	668.401	672.825	663.444	3.07232e-201	1.65153e-197	yes
LOC_Os09g13440.MSUv7.0	uncharacterized protein LOC4346670 isoform X1 [Oryza sativa Japonica Group];uncharacterized protein LOC4346670 isoform X3 [Oryza sativa Japonica Group]	60.051	71.2173	49.4185	0.152242	0.160783	0.239978	2.36551e-200	1.01726e-196	yes
LOC_Os01g47630.MSUv7.0	uncharacterized protein LOC4326862 [Oryza sativa Japonica Group];hypothetical protein OsI_03186 [Oryza sativa Indica Group]	31.5609	35.1252	37.5203	145.297	147.348	169.956	1.05812e-197	3.79194e-194	yes
LOC_Os11g24450.MSUv7.0	mitochondrial dicarboxylate/tricarboxylate transporter DTC [Oryza sativa Japonica Group]	169.108	172.897	167.466	392.833	407.074	386.347	3.15884e-194	9.70306e-191	yes
LOC_Os05g50930.MSUv7.0	RNA polymerase sigma factor sigE, chloroplastic/mitochondrial [Oryza sativa Japonica Group]	52.004	53.7746	57.8438	161.341	154.472	170.798	5.31979e-194	1.42983e-190	yes
LOC_Os04g51792.MSUv7.0	probable plastid-lipid-associated protein 8, chloroplastic [Oryza sativa Japonica Group]	141.543	144.126	151.331	359.425	350.78	379.144	4.96373e-188	1.18589e-184	yes
LOC_Os10g41999.MSUv7.0	uncharacterized protein LOC4349449 isoform X2 [Oryza sativa Japonica Group]	48.954	54.8423	59.9427	0.276475	0.478144	0.635309	9.26341e-175	1.99182e-171	yes
LOC_Os04g46880.MSUv7.0	Os04g0555300, partial [Oryza sativa Japonica Group]	52.5526	55.4215	56.1142	129.183	137.371	146.73	9.98106e-172	1.95103e-168	yes
LOC_Os03g01930.MSUv7.0	Hypothetical protein [Oryza sativa Japonica Group]	13.9035	13.807	14.3823	38.1418	40.0278	42.172	5.49705e-170	9.84979e-167	yes
LOC_Os04g30240.MSUv7.0	wall-associated receptor kinase 2 [Oryza sativa Japonica Group]	14.5807	15.0952	12.4875	0.226048	0.262081	0.247746	6.10854e-166	1.01035e-162	yes
LOC_Os10g41980.MSUv7.0	RIR1a protein [Oryza sativa Japonica Group]	210.689	269.588	347.218	2.83943	4.09354	4.90989	7.27085e-165	1.1167e-161	yes
LOC_Os05g12630.MSUv7.0	RecName: Full=BURP domain-containing protein 7; Short=OsBURP07; Flags: Precursor;putative dehydration-responsive protein, contains BURP domain, PF03181 [Oryza sativa Japonica Group]	24.0923	22.1935	30.9263	203.573	168.523	208.478	1.29676e-162	1.85886e-159	yes
LOC_Os08g28670.MSUv7.0	major allergen Mal d 1 [Oryza sativa Japonica Group]	13.4067	12.9092	13.9579	43.5621	43.9112	49.2124	1.51914e-159	2.04153e-156	yes
LOC_Os08g06550.MSUv7.0	acyl-CoA-binding domain-containing protein 1-like [Oryza sativa Japonica Group]	178.025	180.883	194.607	437.12	455.162	461.163	4.4254e-158	5.59736e-155	yes
LOC_Os03g05800.MSUv7.0	uncharacterized protein LOC4331651 [Oryza sativa Japonica Group];expressed protein [Oryza sativa Japonica Group]	22.6953	21.0177	22.9718	67.7608	62.6062	69.2387	1.14776e-157	1.37106e-154	yes
LOC_Os12g39360.MSUv7.0	aspartic proteinase nepenthesin-1 [Oryza sativa Japonica Group]	5.95805	7.48261	7.53565	51.6294	52.3951	75.638	3.29252e-155	3.72609e-152	yes
LOC_Os05g49060.MSUv7.0	uncharacterized protein LOC4339629 [Oryza sativa Japonica Group]	186.76	164.925	160.167	17.8395	18.1564	19.5237	4.02219e-155	4.32426e-152	yes
LOC_Os02g10120.MSUv7.0	lipoxygenase 2.3, chloroplastic [Oryza sativa Japonica Group]	137.962	144.664	162.241	450.191	428.832	496.366	7.21734e-154	7.38987e-151	yes
LOC_Os03g07300.MSUv7.0	ribulose-phosphate 3-epimerase, chloroplastic [Oryza sativa Japonica Group]	381.556	388.788	414.925	875.101	847.959	864.09	3.19453e-153	3.12222e-150	yes
LOC_Os03g10100.MSUv7.0	polyol transporter 5 [Oryza sativa Japonica Group]	29.6753	31.7095	22.2835	0.468542	0.273158	0.235288	6.50292e-153	6.07938e-150	yes
LOC_Os04g55180.MSUv7.0	uncharacterized protein LOC4337188 isoform X5 [Oryza sativa Japonica Group]	99.9907	104.229	110.452	261.078	286.368	265.453	8.64798e-149	7.15188e-146	yes
LOC_Os04g36720.MSUv7.0	ferric reduction oxidase 7, chloroplastic [Oryza sativa Japonica Group]	130.55	129.655	130.386	258.177	278.329	292.905	8.69093e-148	6.9212e-145	yes
LOC_Os01g38359.MSUv7.0	peptidyl-prolyl cis-trans isomerase FKBP65 isoform X1 [Oryza sativa Japonica Group];peptidyl-prolyl cis-trans isomerase FKBP65 isoform X2 [Oryza sativa Japonica Group]	23.0131	26.3514	20.8822	0.846273	0.835704	0.701659	4.02898e-146	3.09397e-143	yes
LOC_Os03g45400.MSUv7.0	uncharacterized protein LOC4333618 [Oryza sativa Japonica Group]	89.2431	77.6003	76.1026	8.15999	7.82597	8.09654	4.16715e-145	3.08972e-142	yes
LOC_Os04g21350.MSUv7.0	flowering-promoting factor 1-like protein 4 [Oryza sativa Japonica Group]	6.7384	10.0438	9.18125	59.0043	57.1857	71.8549	3.85066e-136	2.75989e-133	yes
LOC_Os08g43390.MSUv7.0	cytochrome P450 78A9 [Oryza sativa Japonica Group]	7.48996	7.17089	8.15612	23.9387	25.4405	26.5882	2.22666e-134	1.54444e-131	yes
LOC_Os11g09280.MSUv7.0	protein disulfide isomerase-like 1-1 [Oryza sativa Japonica Group]	133.94	156.601	141.636	23.5459	23.0819	24.1497	1.58693e-133	1.06632e-130	yes
LOC_Os11g13850.MSUv7.0	uncharacterized protein LOC4350172 [Oryza sativa Japonica Group]	83.9628	84.1703	91.6464	205.307	205.562	234.211	3.39564e-133	2.21252e-130	yes
LOC_Os07g08970.MSUv7.0	uncharacterized protein ycf45 [Oryza sativa Japonica Group]	55.9755	60.3335	60.238	197.358	231.227	182.604	7.71729e-133	4.88051e-130	yes
LOC_Os06g40640.MSUv7.0	fructose-bisphosphate aldolase 5, cytosolic [Oryza sativa Japonica Group]	163.725	169.433	157.225	347.894	312.756	370.018	1.63015e-132	1.00147e-129	yes
LOC_Os06g39110.MSUv7.0	submaxillary gland androgen-regulated protein 3A [Oryza sativa Japonica Group]	34.6732	41.8776	42.128	1.16942	0.889442	1.22936	1.90618e-132	1.13852e-129	yes
LOC_Os05g25770.MSUv7.0	probable WRKY transcription factor 70 [Oryza sativa Japonica Group]	58.0476	64.7749	48.9011	4.46335	3.66711	4.0405	3.27105e-130	1.90092e-127	yes
LOC_Os04g33060.MSUv7.0	uncharacterized protein At1g32220, chloroplastic [Oryza sativa Japonica Group]	111.135	110.594	106.865	230.959	245.839	222.769	9.87277e-128	5.30711e-125	yes
LOC_Os05g50560.MSUv7.0	mitogen-activated protein kinase 9-like [Oryza sativa Japonica Group]	11.8241	13.9983	14.4696	42.0539	48.4483	50.6041	5.98488e-127	3.13871e-124	yes
LOC_Os03g31690.MSUv7.0	putative amino-acid N-acetyltransferase [Oryza sativa Japonica Group]	28.2355	31.5459	30.7032	73.2983	86.3881	84.6639	1.39058e-126	7.11912e-124	yes
LOC_Os06g04920.MSUv7.0	uncharacterized RNA-binding protein C17H9.04c [Oryza sativa Japonica Group];hypothetical protein OsI_21576 [Oryza sativa Indica Group]	13.8005	10.8141	12.0048	46.1951	47.9737	50.6727	1.0074e-125	5.03748e-123	yes
LOC_Os12g38850.MSUv7.0	uncharacterized protein LOC4352619 [Oryza sativa Japonica Group]	3.32577	4.39144	4.13484	16.5083	19.6655	19.639	1.05889e-123	5.17458e-121	yes
LOC_Os04g44924.MSUv7.0	salutaridine reductase [Oryza sativa Japonica Group]	55.2431	63.1439	61.8171	132.347	134.498	150.751	4.51805e-122	2.1119e-119	yes
LOC_Os06g08090.MSUv7.0	heparanase-like protein 3 [Oryza sativa Japonica Group];putative beta-glucuronidase precursor [Oryza sativa Japonica Group]	2.6388	3.19023	3.25728	20.1707	26.5227	18.9227	5.94322e-118	2.66231e-115	yes
LOC_Os11g08670.MSUv7.0	probable NAD kinase 2, chloroplastic [Oryza sativa Japonica Group]	48.6524	49.9347	58.4003	153.486	180.062	192.259	5.9257e-117	2.54829e-114	yes
LOC_Os05g43650.MSUv7.0	uncharacterized protein LOC4339294 [Oryza sativa Japonica Group]	36.2922	36.0808	39.1488	78.8796	78.5142	86.806	9.0399e-116	3.738e-113	yes
LOC_Os05g02250.MSUv7.0	unknown protein [Oryza sativa Japonica Group]	46.5702	48.164	51.0447	96.1986	94.1358	105.157	2.55538e-114	9.99015e-112	yes
LOC_Os02g51070.MSUv7.0	Os02g0744700, partial [Oryza sativa Japonica Group]	57.7934	60.7427	56.2829	110.007	115.513	131.456	6.8233e-114	2.6199e-111	yes
LOC_Os05g49240.MSUv7.0	protein RADIALIS-like 3 [Oryza sativa Japonica Group]	3.88248	4.56194	5.14755	27.3254	27.1437	30.5799	3.42861e-113	1.29337e-110	yes
LOC_Os08g10080.MSUv7.0	NAC domain-containing protein 21/22 isoform X1 [Oryza sativa Japonica Group]	4.53884	4.59691	5.37237	22.0499	21.2123	26.2819	3.7711e-113	1.39804e-110	yes
LOC_Os11g11000.MSUv7.0	Os11g0216300, partial [Oryza sativa Japonica Group]	67.9664	72.0017	73.011	137.506	156.499	148.899	4.79214e-113	1.74645e-110	yes
LOC_Os01g62970.MSUv7.0	uncharacterized protein LOC4324857 isoform X1 [Oryza sativa Japonica Group];uncharacterized protein LOC4324857 isoform X2 [Oryza sativa Japonica Group]	4.96999	5.79557	6.33569	21.5656	21.648	24.2792	8.18851e-112	2.88638e-109	yes
LOC_Os03g23980.MSUv7.0	sanguinarine reductase [Oryza sativa Japonica Group]	42.5799	43.4297	57.0523	184.619	188.374	211.479	8.92413e-112	3.09495e-109	yes
LOC_Os01g43120.MSUv7.0	DEAD-box ATP-dependent RNA helicase 25 [Oryza sativa Japonica Group]	83.7744	72.9008	70.4646	9.98424	10.1067	10.4364	3.40173e-111	1.16102e-108	yes
LOC_Os04g39320.MSUv7.0	wiskott-Aldrich syndrome protein homolog [Oryza sativa Japonica Group];unnamed protein product [Oryza sativa Japonica Group]	21.316	28.0083	17.7481	0.16148	0.0952701	0.0600114	5.84292e-109	1.93284e-106	yes
LOC_Os08g26230.MSUv7.0	uncharacterized protein LOC4345351 isoform X2 [Oryza sativa Japonica Group];Os08g0351300 [Oryza sativa Japonica Group];uncharacterized protein LOC4345351 isoform X1 [Oryza sativa Japonica Group]	8.80217	9.70567	6.27623	0.188576	0.116385	0.164326	8.85697e-109	2.88549e-106	yes
LOC_Os09g14600.MSUv7.0	Os09g0315000, partial [Oryza sativa Japonica Group]	144.633	154.707	164.891	355.802	365.929	433.441	9.93581e-109	3.18865e-106	yes
LOC_Os07g37230.MSUv7.0	putative PAP-specific phosphatase, mitochondrial [Oryza sativa Japonica Group]	27.6761	25.6799	30.6155	72.9665	76.55	82.045	2.74086e-108	8.66675e-106	yes
LOC_Os01g20110.MSUv7.0	uncharacterized protein At4g37920 [Oryza sativa Japonica Group]	46.0233	35.6371	31.8834	2.06442	1.69987	2.0465	3.62126e-108	1.12847e-105	yes
LOC_Os02g47620.MSUv7.0	pheophytinase, chloroplastic isoform X1 [Oryza sativa Japonica Group];pheophytinase, chloroplastic isoform X2 [Oryza sativa Japonica Group];predicted protein [Hordeum vulgare subsp. vulgare]	65.2203	75.1705	66.564	154.812	134.603	158.926	1.57141e-107	4.75895e-105	yes
LOC_Os07g39350.MSUv7.0	putative sugar transporter [Oryza sativa]	85.8492	93.9152	80.8348	8.02015	5.31311	7.35511	6.49285e-107	1.93902e-104	yes
LOC_Os05g05680.MSUv7.0	1-aminocyclopropane-1-carboxylate oxidase [Oryza sativa Japonica Group]	58.5581	58.593	44.5687	4.14779	4.39401	4.73331	1.26628e-106	3.72981e-104	yes
LOC_Os10g42299.MSUv7.0	mitochondrial carnitine/acylcarnitine carrier-like protein [Oryza sativa Japonica Group];Mitochondrial carnitine/acylcarnitine carrier-like protein [Dichanthelium oligosanthes]	60.0234	69.0253	67.0437	134.469	122.744	143.654	3.43344e-105	9.84344e-103	yes
LOC_Os03g03670.MSUv7.0	uncharacterized protein LOC4331491 [Oryza sativa Japonica Group]	40.2807	42.9454	43.3774	114.401	95.3447	122.045	4.84143e-105	1.36974e-102	yes
LOC_Os03g27120.MSUv7.0	metacaspase-1 [Oryza sativa Japonica Group]	61.2018	55.7871	77.3203	264.48	235.92	272.09	1.1538e-104	3.10113e-102	yes
LOC_Os07g43700.MSUv7.0	malate dehydrogenase, chloroplastic [Oryza sativa Japonica Group]	23.6572	25.5033	26.468	57.6245	51.3921	59.838	4.41891e-104	1.17303e-101	yes
LOC_Os07g48980.MSUv7.0	nicotianamine synthase 3 [Oryza sativa Japonica Group]	7.95071	7.79545	8.03993	21.018	21.4322	24.5376	5.88828e-103	1.52542e-100	yes
LOC_Os06g01790.MSUv7.0	uncharacterized protein LOC4339871 isoform X2 [Oryza sativa Japonica Group]	9.6208	11.1209	11.872	32.6931	29.381	32.2854	1.48826e-102	3.80959e-100	yes
LOC_Os01g05060.MSUv7.0	uncharacterized protein At2g39795, mitochondrial [Oryza sativa Japonica Group]	101.826	80.9525	85.5074	6.48384	4.60754	4.57355	2.32414e-102	5.87925e-100	yes
LOC_Os03g36750.MSUv7.0	CBBY-like protein [Oryza sativa Japonica Group]	186.557	181.776	202.243	422.589	433.634	391.479	1.1638e-99	2.81169e-97	yes
LOC_Os06g02380.MSUv7.0	ruBisCO large subunit-binding protein subunit beta, chloroplastic [Oryza sativa Japonica Group]	367.714	297.256	275.124	34.9329	32.1031	37.6727	1.57183e-99	3.75526e-97	yes
LOC_Os07g01560.MSUv7.0	sugar transport protein MST3 [Oryza sativa Japonica Group];putative glucose transport protein STP1 [Oryza sativa Japonica Group]	14.6942	14.5071	14.5198	1.1917	1.03079	1.40018	3.23443e-99	7.6425e-97	yes
LOC_Os03g09940.MSUv7.0	low affinity sulfate transporter 3 [Oryza sativa Japonica Group]	10.4631	11.3358	12.035	27.2902	30.0275	33.4781	5.0579e-99	1.18212e-96	yes
LOC_Os01g39960.MSUv7.0	lycopene epsilon cyclase, chloroplastic [Oryza sativa Japonica Group]	73.8062	64.7865	68.9714	138.059	146.46	144.288	1.04926e-98	2.40012e-96	yes
LOC_Os02g36880.MSUv7.0	NAC domain-containing protein 92 isoform X2 [Oryza sativa Japonica Group];NAC domain-containing protein 92 isoform X1 [Oryza sativa Japonica Group]	17.0709	17.8439	13.3015	0.595498	0.528078	0.502914	2.36126e-98	5.28873e-96	yes
LOC_Os08g31630.MSUv7.0	probable trehalose-phosphate phosphatase 6 [Oryza sativa Japonica Group]	43.891	39.4968	36.8858	84.4445	88.1225	84.5106	4.40049e-98	9.75457e-96	yes
LOC_Os03g62610.MSUv7.0	uncharacterized protein LOC4334747 [Oryza sativa Japonica Group]	17.4474	16.253	17.3494	35.6035	39.3673	38.5652	9.82662e-98	2.15604e-95	yes
LOC_Os01g16170.MSUv7.0	uncharacterized protein LOC4324377 isoform X1 [Oryza sativa Japonica Group]	10.3874	12.0255	12.9059	32.925	39.9579	37.157	4.4218e-97	9.50774e-95	yes
LOC_Os03g56310.MSUv7.0	5'-nucleotidase domain-containing protein 4 [Oryza sativa Japonica Group]	30.2888	28.6151	27.9098	65.4489	72.3992	61.726	3.44513e-96	7.33438e-94	yes
LOC_Os08g05650.MSUv7.0	sphingoid long-chain bases kinase 1 [Oryza sativa Japonica Group]	21.43	21.6359	23.8469	46.2474	46.1405	46.6697	4.66592e-96	9.83595e-94	yes
LOC_Os02g04510.MSUv7.0	hypothetical protein OsJ_05306 [Oryza sativa Japonica Group]	19.2531	23.6524	20.8194	45.2193	51.2196	52.0317	1.24984e-94	2.58405e-92	yes
LOC_Os05g25400.MSUv7.0	uncharacterized protein LOC4338401 [Oryza sativa Japonica Group]	39.4599	34.4619	38.1779	82.5809	86.6787	83.0769	1.64977e-93	3.34655e-91	yes
LOC_Os05g38040.MSUv7.0	uncharacterized protein LOC4338976 [Oryza sativa Japonica Group]	10.8516	10.8735	12.6022	28.4076	31.2673	30.3786	1.68682e-93	3.38972e-91	yes
LOC_Os01g69070.MSUv7.0	probable auxin efflux carrier component 5a isoform X1 [Oryza sativa Japonica Group]	12.1315	13.2419	11.2462	33.0724	31.263	39.2954	2.89782e-93	5.76935e-91	yes
LOC_Os06g38120.MSUv7.0	uncharacterized protein LOC9270091 isoform X4 [Oryza sativa Japonica Group]	12.7719	16.4456	12.0734	0.294792	0.154043	0.116016	3.09399e-93	6.1034e-91	yes
LOC_Os09g06464.MSUv7.0	zinc finger protein CO3-like [Oryza sativa Japonica Group]	15.9905	17.8761	23.0439	74.3898	69.4826	80.2491	2.76522e-92	5.26176e-90	yes
LOC_Os09g36240.MSUv7.0	uncharacterized protein LOC4347677 isoform X1 [Oryza sativa Japonica Group]	52.674	50.5597	49.409	113.655	140.816	118.317	3.99451e-92	7.46868e-90	yes
LOC_Os03g32490.MSUv7.0	protein CONSERVED IN THE GREEN LINEAGE AND DIATOMS 27, chloroplastic [Oryza sativa Japonica Group]	83.732	93.4018	100.652	218.466	194.304	231.751	5.99176e-92	1.11064e-89	yes
LOC_Os11g16310.MSUv7.0	uncharacterized protein LOC4350239 isoform X1 [Oryza sativa Japonica Group]	12.6394	9.89099	12.1977	50.0039	55.5751	42.2627	8.78874e-92	1.60149e-89	yes
LOC_Os11g34110.MSUv7.0	heparan-alpha-glucosaminide N-acetyltransferase [Oryza sativa Japonica Group]	16.9891	16.619	15.9162	39.0295	43.687	37.4355	1.95175e-91	3.49721e-89	yes
LOC_Os03g56160.MSUv7.0	hypothetical protein OsI_13689 [Oryza sativa Indica Group]	27.8454	29.3046	23.9922	3.32014	3.03123	3.48743	2.89041e-91	5.09423e-89	yes
LOC_Os03g08070.MSUv7.0	copper-translocating P-type ATPase family protein, expressed [Oryza sativa Japonica Group]	42.7681	40.2456	42.2202	81.834	96.001	86.5065	9.90414e-91	1.73137e-88	yes
LOC_Os03g15840.MSUv7.0	sulfoquinovosyl transferase SQD2 [Oryza sativa Japonica Group]	36.119	37.9003	39.503	70.244	73.8696	83.3204	3.10792e-90	5.34612e-88	yes
LOC_Os03g17590.MSUv7.0	uncharacterized protein YKR070W isoform X1 [Oryza sativa Japonica Group]	6.71498	7.55781	7.30588	16.9493	18.3641	18.286	4.88154e-90	8.33038e-88	yes
LOC_Os07g28850.MSUv7.0	protein argonaute 18 [Oryza sativa Japonica Group]	6.40893	6.93947	5.81459	0.337942	0.234423	0.26498	1.02232e-89	1.71735e-87	yes
LOC_Os01g54560.MSUv7.0	probable alpha,alpha-trehalose-phosphate synthase [UDP-forming] 7 [Oryza sativa Japonica Group]	18.3435	17.3126	17.5528	33.7162	38.1594	35.2025	1.06135e-89	1.76908e-87	yes
LOC_Os02g29550.MSUv7.0	ethylene-responsive transcription factor-like protein At4g13040 [Oryza sativa Japonica Group]	21.6515	23.9521	24.7525	45.2522	52.1996	50.7794	5.63821e-89	9.3256e-87	yes
LOC_Os03g10110.MSUv7.0	vicilin-like seed storage protein At2g18540 [Oryza sativa Japonica Group]	10.6586	8.63318	8.05003	0.069827	0.011862	0.029666	8.95911e-89	1.47052e-86	yes
LOC_Os02g34810.MSUv7.0	probable L-ascorbate peroxidase 8, chloroplastic isoform X1 [Oryza sativa Japonica Group]	328.282	282.083	315.891	817.985	844.011	707.292	1.09127e-88	1.77761e-86	yes
LOC_Os11g39370.MSUv7.0	LRR receptor kinase SERK2-like isoform X2 [Oryza sativa Japonica Group];BRASSINOSTEROID INSENSITIVE 1-associated receptor kinase 1 precursor, putative, expressed [Oryza sativa Japonica Group]	57.4242	63.0785	57.9798	10.5683	11.3383	12.3128	1.90911e-88	3.08644e-86	yes
LOC_Os01g13540.MSUv7.0	protein NLP3 [Oryza sativa Japonica Group]	69.1082	70.5092	73.8914	131.189	157.832	153.311	3.56675e-88	5.63914e-86	yes
LOC_Os09g12290.MSUv7.0	bifunctional aspartokinase/homoserine dehydrogenase 2, chloroplastic [Oryza sativa Japonica Group]	107.077	113.866	151.806	431.186	546.455	509.77	1.6605e-87	2.56863e-85	yes
LOC_Os08g37370.MSUv7.0	mitochondrial uncoupling protein 5 [Oryza sativa Japonica Group]	122.365	143.122	131.467	23.1996	23.0833	20.7385	2.45029e-87	3.7366e-85	yes
LOC_Os04g38600.MSUv7.0	glyceraldehyde-3-phosphate dehydrogenase A, chloroplastic [Oryza sativa Japonica Group]	1523.49	1491.82	1690.03	3586.75	3187.51	3152.68	4.31003e-87	6.52636e-85	yes
LOC_Os03g39610.MSUv7.0	chlorophyll a-b binding protein, chloroplastic [Oryza sativa Japonica Group];Chlorophyll a-b binding protein, chloroplast precursor, putative, expressed [Oryza sativa Japonica Group]	2985.31	2766.03	3135.63	6636.18	5795.69	5963.01	8.41296e-87	1.265e-84	yes
LOC_Os08g01140.MSUv7.0	ascorbate-specific transmembrane electron transporter 1 [Oryza sativa Japonica Group]	28.5786	30.6145	35.5657	105.308	84.6789	111.511	1.628e-86	2.43093e-84	yes
LOC_Os03g62670.MSUv7.0	probable thiol methyltransferase 2 [Oryza sativa Japonica Group];Thiopurine S-methyltransferase family protein, expressed [Oryza sativa Japonica Group]	71.4544	93.4702	81.0549	227.411	253.27	319.514	1.83729e-86	2.72452e-84	yes
LOC_Os09g29200.MSUv7.0	glutathione transferase GST 23 [Oryza sativa Japonica Group]	304.811	331.791	345.626	39.4969	26.2812	33.4444	2.33459e-86	3.43824e-84	yes
LOC_Os07g42310.MSUv7.0	putative membrane protein PTM1 [Oryza sativa Japonica Group]	10.4486	12.0002	9.97068	0.625126	0.465437	0.547903	3.34633e-86	4.89475e-84	yes
LOC_Os01g44390.MSUv7.0	protein RADIALIS-like 2 [Oryza sativa Japonica Group]	5.22198	5.40354	6.4426	20.2325	17.5948	19.5045	4.43716e-86	6.44647e-84	yes
LOC_Os04g33660.MSUv7.0	alpha carbonic anhydrase 1, chloroplastic [Oryza sativa Japonica Group]	42.6421	35.9113	42.6806	92.7532	93.1065	97.2541	7.14103e-86	1.02364e-83	yes
LOC_Os06g34070.MSUv7.0	GDSL esterase/lipase At5g45910 [Oryza sativa Japonica Group]	7.58182	7.12481	8.04888	47.6127	50.6643	31.6697	6.9515e-85	9.89875e-83	yes
LOC_Os09g38090.MSUv7.0	protein PLASTID MOVEMENT IMPAIRED 1 [Oryza sativa Japonica Group]	42.6387	46.5604	44.027	87.4188	81.0804	103.201	9.98768e-85	1.41006e-82	yes
LOC_Os07g06644.MSUv7.0	uncharacterized protein LOC4342450 isoform X1 [Oryza sativa Japonica Group]	11.5197	12.6579	13.5602	28.2438	33.4531	33.8615	1.00334e-84	1.41006e-82	yes
LOC_Os10g35840.MSUv7.0	putative glutamyl-tRNA reductase [Oryza sativa Japonica Group]	334.434	292.237	303.627	622.57	660.821	593.074	1.54071e-84	2.1512e-82	yes
LOC_Os03g12530.MSUv7.0	Os03g0226400, partial [Oryza sativa Japonica Group]	14.8385	13.7639	12.843	28.0251	29.8032	32.4516	2.03469e-84	2.82257e-82	yes
LOC_Os06g46930.MSUv7.0	50S ribosomal protein L24, chloroplastic [Oryza sativa Japonica Group]	160.865	135.919	141.253	21.0809	17.9082	18.4324	2.67373e-84	3.68529e-82	yes
LOC_Os08g01270.MSUv7.0	serine/threonine-protein kinase STY8 isoform X1 [Oryza sativa Japonica Group];serine/threonine-protein kinase STY46 isoform X2 [Oryza sativa Japonica Group]	39.8492	34.6576	40.0776	94.2049	112.362	95.2433	3.0466e-84	4.17248e-82	yes
LOC_Os06g08570.MSUv7.0	putrescine hydroxycinnamoyltransferase 1 [Oryza sativa Japonica Group]	5.47081	5.47221	5.86033	11.6328	13.1098	12.4073	3.92587e-84	5.34266e-82	yes
LOC_Os03g55030.MSUv7.0	UDP-glycosyltransferase 83A1-like [Oryza sativa Japonica Group]	20.1027	23.1266	25.1891	69.7533	55.9662	68.8356	1.48725e-83	1.98627e-81	yes
LOC_Os07g33580.MSUv7.0	cytochrome P450 716B1 [Oryza sativa Japonica Group]	10.0352	10.4014	10.2248	0.155757	0.228318	0.294305	1.00994e-82	1.33225e-80	yes
LOC_Os04g31120.MSUv7.0	F-box/kelch-repeat protein At1g67480 [Oryza sativa Japonica Group]	12.3721	12.787	14.4272	28.6852	32.68	35.869	1.30744e-82	1.71418e-80	yes
LOC_Os03g62780.MSUv7.0	uncharacterized protein LOC4334761 [Oryza sativa Japonica Group];putative ribosomal S1 protein (with alternative splicing) [Oryza sativa Japonica Group]	83.2501	76.7969	92.1157	174.899	185.517	178.947	2.10934e-82	2.73224e-80	yes
LOC_Os03g49720.MSUv7.0	Os03g0704100, partial [Oryza sativa Japonica Group]	99.7726	105.269	129.83	279.672	277.926	300.982	4.34608e-82	5.59578e-80	yes
LOC_Os04g57500.MSUv7.0	probable phytol kinase 1, chloroplastic [Oryza sativa Japonica Group]	21.1734	23.8193	25.3077	54.1198	49.4964	55.0022	1.04986e-81	1.32789e-79	yes
LOC_Os02g39730.MSUv7.0	uncharacterized protein LOC4329952 isoform X2 [Oryza sativa Japonica Group];uncharacterized protein LOC4329952 isoform X1 [Oryza sativa Japonica Group]	29.0811	30.757	36.6888	76.317	76.5237	79.9465	1.41131e-81	1.77462e-79	yes
LOC_Os02g03740.MSUv7.0	probable pyridoxal 5'-phosphate synthase subunit PDX2 [Oryza sativa Japonica Group]	48.235	48.3537	55.7617	102.263	110.005	107.414	4.10683e-81	5.10434e-79	yes
LOC_Os11g44380.MSUv7.0	uncharacterized protein LOC4351076 [Oryza sativa Japonica Group]	18.6004	28.4103	17.6427	0.38346	0.483077	0.203141	5.65229e-81	6.9848e-79	yes
LOC_Os01g66890.MSUv7.0	BTB/POZ and TAZ domain-containing protein 3 [Oryza sativa Japonica Group];P0696G06.1 [Oryza sativa Japonica Group]	26.4052	24.8778	26.426	50.4405	58.8913	53.2066	9.06726e-81	1.11408e-78	yes
LOC_Os07g46990.MSUv7.0	hypothetical protein OsI_27243 [Oryza sativa Indica Group]	103.255	108.538	99.6516	14.0826	13.1311	17.1858	1.72675e-80	2.09766e-78	yes
LOC_Os05g31140.MSUv7.0	lichenase-2 [Oryza sativa Japonica Group]	44.1043	37.466	48.2039	127.131	132.089	112.449	8.92082e-80	1.0716e-77	yes
LOC_Os11g47809.MSUv7.0	metallothionein-like protein 1A [Oryza sativa Japonica Group]	360.156	479.017	404.71	61.0747	53.8713	50.6814	1.90452e-79	2.27505e-77	yes
LOC_Os03g05620.MSUv7.0	inorganic phosphate transporter 1-1 [Oryza sativa Japonica Group]	17.894	22.8229	16.2328	1.44928	1.08191	1.11071	6.32145e-79	7.42753e-77	yes
LOC_Os01g02560.MSUv7.0	rust resistance kinase Lr10 [Oryza sativa Japonica Group]	9.68881	10.1801	8.4412	0.339338	0.254473	0.44344	6.42079e-79	7.50325e-77	yes
LOC_Os09g10760.MSUv7.0	30S ribosomal protein 2, chloroplastic [Oryza sativa Japonica Group]	107.733	93.958	86.9266	12.2276	9.51242	12.0782	1.1755e-78	1.36625e-76	yes
LOC_Os03g01320.MSUv7.0	retrotransposon protein, putative, Ty1-copia subclass, expressed [Oryza sativa Japonica Group]	16.5848	16.9571	14.3469	0.444119	0.284538	0.19517	1.22222e-78	1.41291e-76	yes
LOC_Os01g53020.MSUv7.0	chaperone protein dnaJ C76, chloroplastic [Oryza sativa Japonica Group]	198.982	204.584	240.856	440.813	443.507	503.938	2.33813e-78	2.64602e-76	yes
LOC_Os08g30020.MSUv7.0	sulfite exporter TauE/SafE family protein 3 [Oryza sativa Japonica Group];hypothetical protein OsJ_27176 [Oryza sativa Japonica Group];unnamed protein product [Oryza sativa Japonica Group]	20.1663	15.3294	20.042	55.4077	72.0507	68.9054	3.79458e-78	4.27179e-76	yes
LOC_Os03g14669.MSUv7.0	hypothetical protein OsJ_10159 [Oryza sativa Japonica Group]	76.0982	73.2543	90.9873	173.241	185.615	187.369	3.83258e-78	4.29209e-76	yes
LOC_Os03g56370.MSUv7.0	uncharacterized protein LOC4334283 [Oryza sativa Japonica Group]	17.2488	17.5015	18.252	35.221	39.2996	41.1791	1.01613e-77	1.12623e-75	yes
LOC_Os10g38940.MSUv7.0	beta-carotene hydroxylase 2, chloroplastic [Oryza sativa Japonica Group]	13.3918	12.5944	12.378	45.943	37.2512	35.2046	3.63782e-77	3.99084e-75	yes
LOC_Os02g03230.MSUv7.0	uncharacterized protein LOC107280196 [Oryza sativa Japonica Group]	118.558	111.148	126.514	250.242	254.829	224.468	7.76115e-77	8.4283e-75	yes
LOC_Os03g45710.MSUv7.0	ferredoxin C 1, chloroplastic [Oryza sativa Japonica Group]	31.5133	30.2532	28.3932	2.92549	2.28337	2.49426	8.08923e-77	8.74043e-75	yes
LOC_Os03g45280.MSUv7.0	dehydrin 13, partial [Oryza sativa Indica Group]	615.156	697.536	808.807	2013.66	1734.04	2336.86	1.07802e-76	1.15898e-74	yes
LOC_Os01g65650.MSUv7.0	receptor protein-tyrosine kinase CEPR2 [Oryza sativa Japonica Group]	4.67252	5.20042	5.77454	12.971	15.0545	16.5959	1.16931e-76	1.25087e-74	yes
LOC_Os01g68450.MSUv7.0	uncharacterized protein LOC4324318 [Oryza sativa Japonica Group]	167.295	165.944	200.422	381.416	363.246	418.786	1.88201e-76	1.99345e-74	yes
LOC_Os02g58310.MSUv7.0	hypothetical protein OsI_00064 [Oryza sativa Indica Group];uncharacterized protein LOC107280034 isoform X1 [Oryza sativa Japonica Group]	52.1575	58.7548	70.0835	185.707	156.573	205.295	2.16427e-76	2.28118e-74	yes
LOC_Os08g16830.MSUv7.0	uncharacterized protein LOC4345134 [Oryza sativa Japonica Group]	14.3398	15.9174	20.3039	61.8207	56.4406	69.9356	2.25918e-76	2.3696e-74	yes
LOC_Os03g38730.MSUv7.0	uncharacterized protein LOC4333336 [Oryza sativa Japonica Group];peroxisomal membrane protein, putative, expressed [Oryza sativa Japonica Group]	190.233	212.348	241.784	493.815	453.523	556.544	2.6172e-76	2.7318e-74	yes
LOC_Os01g68860.MSUv7.0	zinc finger CCCH domain-containing protein 12 [Oryza sativa Japonica Group];Os01g0917400, partial [Oryza sativa Japonica Group]	23.5757	22.2465	28.7698	61.87	62.0974	62.7631	4.15184e-76	4.3127e-74	yes
LOC_Os02g26860.MSUv7.0	stAR-related lipid transfer protein 7, mitochondrial isoform X2 [Oryza sativa Japonica Group]	24.6632	27.1205	31.0823	59.8576	61.3933	67.2485	6.90759e-76	7.10655e-74	yes
LOC_Os01g04280.MSUv7.0	protein SAR DEFICIENT 1 [Oryza sativa Japonica Group]	13.0589	14.4843	11.1219	0.504624	0.204602	0.309147	8.00834e-76	8.19977e-74	yes
LOC_Os06g40500.MSUv7.0	phosphatidylcholine:diacylglycerol cholinephosphotransferase 1 [Oryza sativa Japonica Group]	11.5805	11.5598	12.4926	28.8642	26.1807	26.7486	8.81651e-76	8.98449e-74	yes
LOC_Os05g29990.MSUv7.0	UDP-glucuronic acid decarboxylase 2 [Oryza sativa Japonica Group]	21.0459	22.6948	17.6559	2.46216	2.42545	2.38909	3.6372e-75	3.67169e-73	yes
LOC_Os06g39120.MSUv7.0	unnamed protein product [Oryza sativa Japonica Group]	77.3804	98.6034	108.295	4.94348	4.93439	7.93219	3.98712e-75	4.00612e-73	yes
LOC_Os03g15460.MSUv7.0	probable phospholipase A2 homolog 2 isoform X1 [Oryza sativa Japonica Group]	3.8295	5.20281	6.02323	27.4183	23.1091	27.7483	6.47891e-75	6.47951e-73	yes
LOC_Os06g20320.MSUv7.0	trigger factor-like protein TIG, Chloroplastic [Oryza sativa Japonica Group]	76.1834	69.3157	65.1595	13.3	13.1279	13.239	8.60067e-75	8.56164e-73	yes
LOC_Os01g12210.MSUv7.0	aluminum-activated malate transporter 9 [Oryza sativa Japonica Group]	11.9409	12.9164	14.3488	29.0613	31.0327	35.3799	1.83113e-74	1.81442e-72	yes
LOC_Os05g47540.MSUv7.0	phosphomethylethanolamine N-methyltransferase [Oryza sativa Japonica Group];hypothetical protein OsI_20868 [Oryza sativa Indica Group]	307.569	367.525	288.565	616.923	723.585	650.424	1.97451e-74	1.94752e-72	yes
LOC_Os07g01030.MSUv7.0	sulfoquinovosyl transferase SQD2 [Oryza sativa Japonica Group]	77.1929	71.6822	81.4471	150.638	170.686	149.249	3.48854e-74	3.40958e-72	yes
LOC_Os08g12449.MSUv7.0	Os08g0221300, partial [Oryza sativa Japonica Group]	14.1393	15.6984	17.8582	39.1694	39.9042	42.532	6.8776e-74	6.66136e-72	yes
LOC_Os07g43810.MSUv7.0	29 kDa ribonucleoprotein A, chloroplastic [Oryza sativa Japonica Group]	299.039	260.525	262.605	45.523	46.9424	53.9185	9.52112e-74	9.13943e-72	yes
LOC_Os01g57073.MSUv7.0	insulin-degrading enzyme-like 1, peroxisomal [Oryza sativa Japonica Group]	13.1337	15.5534	12.4449	1.87856	1.96324	1.94981	1.80291e-73	1.71532e-71	yes
LOC_Os02g51790.MSUv7.0	50S ribosomal protein L29, chloroplastic [Oryza sativa Japonica Group]	51.1336	44.9411	42.0409	6.68494	5.46834	5.77037	3.50934e-73	3.30955e-71	yes
LOC_Os06g43140.MSUv7.0	uncharacterized protein LOC4341612 [Oryza sativa Japonica Group]	149.392	143.823	173.145	332.314	304.463	316.852	4.22646e-73	3.96844e-71	yes
LOC_Os12g17910.MSUv7.0	ruBisCO large subunit-binding protein subunit alpha, chloroplastic [Oryza sativa Japonica Group]	238.819	195.817	176.097	29.2175	29.4966	30.7635	5.42183e-73	5.04676e-71	yes
LOC_Os03g55070.MSUv7.0	UDP-glucose 6-dehydrogenase 3 [Oryza sativa Japonica Group]	18.373	22.3025	18.087	2.34864	2.62712	2.61404	6.8362e-73	6.33586e-71	yes
LOC_Os01g37750.MSUv7.0	probable glutathione S-transferase GSTU6 [Oryza sativa Japonica Group]	13.5734	16.6394	16.454	0.397916	0.144531	0.300753	7.30851e-73	6.74453e-71	yes
LOC_Os06g46149.MSUv7.0	Os06g0674000 [Oryza sativa Japonica Group]	28.0054	33.034	27.5145	3.15797	2.20859	2.73745	9.93163e-73	9.12606e-71	yes
LOC_Os07g37220.MSUv7.0	hypothetical protein OsJ_24719 [Oryza sativa Japonica Group]	17.9105	15.5073	18.947	37.9971	39.7251	39.9776	1.62435e-72	1.48624e-70	yes
LOC_Os09g39650.MSUv7.0	U-box domain-containing protein 33 isoform X1 [Oryza sativa Japonica Group]	19.4256	23.6798	16.7876	1.14441	0.670333	0.600838	1.66758e-72	1.51934e-70	yes
LOC_Os05g01530.MSUv7.0	protein PHOTOSYSTEM I ASSEMBLY 2, chloroplastic isoform X2 [Oryza sativa Japonica Group]	83.3249	94.924	105.182	196.874	210.694	235.673	1.93573e-72	1.7562e-70	yes
LOC_Os07g46330.MSUv7.0	uncharacterized protein LOC4344150 [Oryza sativa Japonica Group]	82.5812	86.896	101.97	189.975	177.325	201.732	2.11371e-72	1.90962e-70	yes
LOC_Os02g47020.MSUv7.0	phosphoribulokinase, chloroplastic [Oryza sativa Japonica Group]	1154.46	1106.32	1352	2462.57	2541.65	2390.03	3.61811e-72	3.24116e-70	yes
LOC_Os01g41710.MSUv7.0	chlorophyll a-b binding protein 2, chloroplastic [Oryza sativa Japonica Group]	4886.04	4151.87	4646.13	12782.9	11225.4	9898.44	3.63278e-72	3.24116e-70	yes
LOC_Os08g07080.MSUv7.0	hypothetical protein OsJ_26180 [Oryza sativa Japonica Group]	85.6122	192.489	158.507	0.680797	0.471925	0.341065	3.93166e-72	3.49333e-70	yes
LOC_Os03g27080.MSUv7.0	putative calmodulin-binding transcription factor [Oryza sativa Japonica Group]	23.5358	22.5633	22.234	3.82072	3.80923	3.53979	8.14833e-72	7.18055e-70	yes
LOC_Os02g33820.MSUv7.0		133.066	176.471	163.707	22.3878	23.1792	24.9916	1.4386e-71	1.24729e-69	yes
LOC_Os10g34790.MSUv7.0	S-(+)-linalool synthase, chloroplastic [Oryza sativa Japonica Group]	0.321605	0.2319	0.449381	5.48386	5.51852	5.82095	1.48566e-71	1.28292e-69	yes
LOC_Os11g34870.MSUv7.0	expressed protein [Oryza sativa Japonica Group]	46.5856	45.2827	52.5803	107.893	93.7876	105.05	1.6419e-71	1.41216e-69	yes
LOC_Os01g18584.MSUv7.0	probable WRKY transcription factor 47 isoform X1 [Oryza sativa Japonica Group]	19.3892	21.7709	22.0275	2.26833	1.58076	2.00061	1.92453e-71	1.64865e-69	yes
LOC_Os07g38790.MSUv7.0	Os07g0575500 [Oryza sativa Japonica Group]	5.55047	5.63004	6.01514	13.0889	12.4784	14.6386	2.50151e-71	2.13442e-69	yes
LOC_Os12g17600.MSUv7.0	ribulose bisphosphate carboxylase small chain, chloroplastic [Oryza sativa Japonica Group]	8242.6	7586.08	8440.4	19159.6	17060.9	15407.6	3.12901e-71	2.64881e-69	yes
LOC_Os03g49940.MSUv7.0	uncharacterized protein LOC4333858 [Oryza sativa Japonica Group]	16.3301	17.9525	20.8704	41.5456	47.9226	49.7382	5.63851e-71	4.71748e-69	yes
LOC_Os11g10990.MSUv7.0	Os11g0216100, partial [Oryza sativa Japonica Group]	62.5764	67.8569	85.8346	199.208	180.587	218.68	1.64203e-70	1.33739e-68	yes
LOC_Os03g57149.MSUv7.0	transcription termination factor MTEF1, chloroplastic [Oryza sativa Japonica Group]	42.1127	40.4295	45.9127	96.9255	80.2261	91.4453	4.32634e-70	3.47108e-68	yes
LOC_Os04g36062.MSUv7.0	uncharacterized protein LOC4335936 isoform X1 [Oryza sativa Japonica Group]	31.6847	35.5899	40.493	72.2084	76.6717	76.6713	1.02677e-69	8.17692e-68	yes
LOC_Os05g48200.MSUv7.0	glutamate synthase 2 [NADH], chloroplastic [Oryza sativa Japonica Group]	4.14971	4.4668	5.50477	16.4658	27.0828	21.7128	1.14827e-69	9.11073e-68	yes
LOC_Os10g35030.MSUv7.0	protein TIC110, chloroplastic [Oryza sativa Japonica Group];IAP100, putative, expressed [Oryza sativa Japonica Group]	390.674	404.201	505.594	1024.49	1047.95	965.767	1.20737e-69	9.54442e-68	yes
LOC_Os03g24950.MSUv7.0	expressed protein [Oryza sativa Japonica Group]	10.5629	8.31797	11.1024	32.7756	33.021	28.152	1.59849e-69	1.259e-67	yes
LOC_Os01g68269.MSUv7.0	glycine-rich cell wall structural protein 1.8 [Oryza sativa Japonica Group]	15.6153	14.349	22.2961	72.7668	63.9676	71.4643	2.62462e-69	2.05217e-67	yes
LOC_Os04g03050.MSUv7.0	subtilisin-like protease SBT3.9 [Oryza sativa Japonica Group]	2.77696	2.41543	2.51876	8.90751	10.667	8.35939	3.51088e-69	2.73518e-67	yes
LOC_Os07g09040.MSUv7.0	Os07g0188266 [Oryza sativa Japonica Group]	35.3977	34.377	42.9369	82.6646	89.6652	84.3055	5.14936e-69	3.99717e-67	yes
LOC_Os10g42960.MSUv7.0	urea-proton symporter DUR3 [Oryza sativa Japonica Group]	19.5031	22.3502	19.7153	1.14618	0.523283	0.568882	5.55455e-69	4.29619e-67	yes
LOC_Os08g02210.MSUv7.0	beta-carotene isomerase D27, chloroplastic-like [Oryza sativa Japonica Group]	147.082	156.296	191.434	369.898	355.299	412.444	8.36831e-69	6.42627e-67	yes
LOC_Os04g59440.MSUv7.0	photosystem II 22 kDa protein, chloroplastic [Oryza sativa Japonica Group]	38.0618	35.5964	31.6271	3.37827	2.86124	4.07225	1.01063e-68	7.73332e-67	yes
LOC_Os08g03380.MSUv7.0	uncharacterized protein LOC4344571 [Oryza sativa Japonica Group]	51.8989	44.6337	49.5363	6.7504	7.34484	7.7544	1.3604e-68	1.02636e-66	yes
LOC_Os06g22960.MSUv7.0	probable aquaporin TIP2-2 [Oryza sativa Japonica Group]	117.584	134.125	154.822	282.069	285.22	312.996	2.00205e-68	1.50518e-66	yes
LOC_Os03g54040.MSUv7.0	50S ribosomal protein L6, chloroplastic [Oryza sativa Japonica Group]	40.4177	30.512	31.2414	1.94105	2.66629	2.11946	3.08039e-68	2.29185e-66	yes
LOC_Os11g11330.MSUv7.0	expressed protein [Oryza sativa Japonica Group]	1.80518	1.95827	2.52209	9.94053	8.37182	8.89988	7.39877e-68	5.42964e-66	yes
LOC_Os03g11440.MSUv7.0	hypothetical protein PAHAL_9G555800 [Panicum hallii]	26.0419	29.3342	24.9528	4.30734	4.33421	4.80741	1.77858e-67	1.28764e-65	yes
LOC_Os01g13690.MSUv7.0	D-amino-acid transaminase, chloroplastic isoform X1 [Oryza sativa Japonica Group]	257.52	255.518	305.208	589.786	555.039	519.979	1.98567e-67	1.42795e-65	yes
LOC_Os09g28390.MSUv7.0	abscisic acid 8'-hydroxylase 3 isoform X1 [Oryza sativa Japonica Group]	7.86758	8.32801	8.29991	16.7242	15.3453	18.3505	1.31121e-66	9.33566e-65	yes
LOC_Os01g50080.MSUv7.0	ABC transporter B family member 4 isoform X2 [Oryza sativa Japonica Group]	5.13565	5.9101	5.51726	14.2711	19.4076	14.9372	1.44032e-66	1.0154e-64	yes
LOC_Os07g41280.MSUv7.0	probable 6-phosphogluconolactonase 2 [Oryza sativa Japonica Group]	11.13	10.1288	13.7977	32.8637	35.302	32.8385	1.99065e-66	1.39423e-64	yes
LOC_Os01g65260.MSUv7.0	amidophosphoribosyltransferase, chloroplastic [Oryza sativa Japonica Group]	13.9032	16.5008	16.8707	32.2875	30.6749	36.2373	2.71044e-66	1.89221e-64	yes
LOC_Os02g04460.MSUv7.0	Os02g0137200, partial [Oryza sativa Japonica Group]	171.921	150.294	125.549	21.9146	19.5394	21.9666	4.67813e-66	3.22401e-64	yes
LOC_Os02g52290.MSUv7.0	peptidyl-prolyl cis-trans isomerase FKBP12 [Oryza sativa Japonica Group]	317.536	350.155	393.529	727.188	706.435	892.133	6.33979e-66	4.34134e-64	yes
LOC_Os02g40784.MSUv7.0	protein ECERIFERUM 1 [Oryza sativa Japonica Group]	16.6819	13.9293	14.0977	1.03026	1.39799	1.46515	5.43617e-65	3.64139e-63	yes
LOC_Os06g47130.MSUv7.0	synaptotagmin-3 isoform X1 [Oryza sativa Japonica Group];putative CLB1 protein [Oryza sativa Japonica Group]	11.9114	13.0347	13.0695	25.2443	30.773	25.9575	1.05303e-64	6.98832e-63	yes
LOC_Os07g48490.MSUv7.0	hypothetical protein OsJ_25616 [Oryza sativa Japonica Group];Os07g0683900, partial [Oryza sativa Japonica Group]	341.179	297.389	314.196	617.448	566.069	736.149	1.07533e-64	7.1144e-63	yes
LOC_Os03g60850.MSUv7.0	protein NRT1/ PTR FAMILY 5.6 [Oryza sativa Japonica Group]	6.25577	6.65979	6.75853	14.0248	12.5193	14.976	9.64317e-64	6.26427e-62	yes
LOC_Os10g38730.MSUv7.0	probable glutathione S-transferase GSTU6 [Oryza sativa Japonica Group]	20.1122	23.8085	22.1364	52.6818	45.0708	59.6082	1.50616e-63	9.75467e-62	yes
LOC_Os04g58390.MSUv7.0	Os04g0680400 [Oryza sativa Japonica Group]	26.5852	26.2995	21.7838	3.13511	3.56643	3.64855	1.88412e-63	1.21659e-61	yes
LOC_Os04g34250.MSUv7.0	G-type lectin S-receptor-like serine/threonine-protein kinase At2g19130 [Oryza sativa Japonica Group]	2.67778	2.73785	2.48149	6.15446	6.6301	7.06732	2.00561e-63	1.29115e-61	yes
LOC_Os07g30800.MSUv7.0	peptidyl-prolyl cis-trans isomerase FKBP20-2, chloroplastic [Oryza sativa Japonica Group]	28.0595	24.8112	24.1556	3.1163	3.23032	3.30936	2.15875e-63	1.38559e-61	yes
LOC_Os02g02410.MSUv7.0	heat shock 70 kDa protein BIP1 [Oryza sativa Japonica Group]	164.241	197.123	122.356	20.025	19.6637	20.9145	3.58932e-63	2.29695e-61	yes
LOC_Os10g39140.MSUv7.0	oxidoreductase, 2OG-Fe oxygenase family protein, expressed [Oryza sativa Japonica Group];flavanone 3-dioxygenase 2-like [Oryza sativa Japonica Group]	36.4062	38.9219	39.8496	3.72621	3.68698	2.29684	4.46144e-63	2.84659e-61	yes
LOC_Os01g08020.MSUv7.0	hypothetical protein OsJ_00580 [Oryza sativa Japonica Group]	19.2749	23.0228	19.6546	43.5443	57.5102	63.3105	7.00747e-63	4.43161e-61	yes
LOC_Os08g26840.MSUv7.0	uncharacterized protein LOC4345360 [Oryza sativa Japonica Group]	8.71166	9.07122	9.04083	0.834285	0.769184	0.664681	2.67347e-62	1.66623e-60	yes
LOC_Os12g13340.MSUv7.0	uncharacterized protein LOC9266774 [Oryza sativa Japonica Group];expressed protein [Oryza sativa Japonica Group]	7.88001	10.1833	11.3917	0.762931	0.606563	0.518192	5.8855e-62	3.63649e-60	yes
LOC_Os03g48030.MSUv7.0	uncharacterized protein LOC4333744 [Oryza sativa Japonica Group]	12.0422	11.4544	12.0173	22.6707	26.4356	26.686	6.39671e-62	3.94103e-60	yes
LOC_Os11g03390.MSUv7.0	Os11g0127800, partial [Oryza sativa Japonica Group]	112.131	99.9196	127.934	232.764	221.957	233.115	1.676e-61	1.00663e-59	yes
LOC_Os07g48020.MSUv7.0	peroxidase [Oryza sativa Japonica Group]	9.92518	9.83894	10.9967	0.528099	0.47268	0.613832	2.62366e-61	1.5584e-59	yes
LOC_Os03g01300.MSUv7.0	cortical cell-delineating protein [Oryza sativa Japonica Group]	119.87	138.247	90.8078	10.6789	9.06006	6.72419	2.83717e-61	1.68057e-59	yes
LOC_Os05g05040.MSUv7.0	uncharacterized protein LOC4337768 [Oryza sativa Japonica Group]	37.8656	43.922	31.1014	2.72675	2.74581	3.34495	3.79343e-61	2.23469e-59	yes
LOC_Os03g36080.MSUv7.0	uncharacterized protein LOC4333246 [Oryza sativa Japonica Group]	37.0131	41.216	35.9337	5.03695	3.53288	4.6051	5.0381e-61	2.95981e-59	yes
LOC_Os03g60100.MSUv7.0	50S ribosomal protein L17, chloroplastic [Oryza sativa Japonica Group]	150.315	125.021	136.581	22.3283	17.1506	21.1093	7.99557e-61	4.6591e-59	yes
LOC_Os02g02770.MSUv7.0	hypothetical protein OsI_05617 [Oryza sativa Indica Group]	13.5383	14.3392	11.1667	1.5292	1.54264	1.6153	8.55957e-61	4.97426e-59	yes
LOC_Os12g12934.MSUv7.0	protein NRT1/ PTR FAMILY 4.6 [Oryza sativa Japonica Group]	30.619	27.7317	31.0076	55.4901	56.0008	69.8622	1.09622e-60	6.35336e-59	yes
LOC_Os04g46010.MSUv7.0	OSJNBb0038F03.9 [Oryza sativa Japonica Group]	48.724	42.0921	45.9241	7.77441	7.89727	8.71879	1.27171e-60	7.35064e-59	yes
LOC_Os10g02490.MSUv7.0	deoxymugineic acid synthase 1-D [Oryza sativa Japonica Group]	7.08287	7.73405	6.01799	0.0804093	0.0549395	0.0460871	1.91813e-60	1.10277e-58	yes
LOC_Os12g36110.MSUv7.0	calmodulin-binding protein 60 D isoform X2 [Oryza sativa Japonica Group]	8.1236	8.89946	9.3691	0.79904	0.912755	0.678041	2.92579e-60	1.67315e-58	yes
LOC_Os05g49920.MSUv7.0	pentatricopeptide repeat-containing protein At1g15510, chloroplastic [Oryza sativa Japonica Group]	13.9182	12.4235	7.68478	0.464985	0.522395	0.583028	3.1451e-60	1.78904e-58	yes
LOC_Os05g07300.MSUv7.0	G-type lectin S-receptor-like serine/threonine-protein kinase At2g19130 isoform X1 [Oryza sativa Japonica Group]	7.51752	6.82504	6.4907	13.1153	16.0393	15.4097	3.55563e-60	2.01724e-58	yes
LOC_Os03g61260.MSUv7.0	50S ribosomal protein L18, chloroplastic [Oryza sativa Japonica Group]	80.5251	67.1679	72.8645	10.7735	7.86364	9.22053	5.04617e-60	2.84784e-58	yes
LOC_Os07g42714.MSUv7.0	Os07g0619200, partial [Oryza sativa Japonica Group]	12.0711	12.7336	15.5844	29.2619	27.6072	31.5092	6.17779e-60	3.45924e-58	yes
LOC_Os03g40550.MSUv7.0	fructokinase-like 2, chloroplastic [Oryza sativa Japonica Group]	11.8568	10.4371	9.60068	0.995613	0.715418	0.807536	8.21157e-60	4.56241e-58	yes
LOC_Os03g25960.MSUv7.0	RNA-binding protein CP29B, chloroplastic [Oryza sativa Japonica Group]	93.2166	76.0964	65.9812	8.28766	5.26314	7.19949	1.19246e-59	6.60831e-58	yes
LOC_Os08g24770.MSUv7.0	LEAF RUST 10 DISEASE-RESISTANCE LOCUS RECEPTOR-LIKE PROTEIN KINASE-like 2.1 isoform X2 [Oryza sativa Japonica Group]	10.5641	9.88537	10.2379	0.861552	0.863832	0.566063	1.3401e-59	7.38843e-58	yes
LOC_Os01g05840.MSUv7.0	short-chain dehydrogenase TIC 32, chloroplastic [Oryza sativa Japonica Group]	7.82722	8.29854	10.9307	25.8975	26.0803	26.0186	2.81131e-59	1.52649e-57	yes
LOC_Os12g02980.MSUv7.0	probable apyrase 3 [Oryza sativa Japonica Group];GDA1/CD39 family protein, expressed [Oryza sativa Japonica Group]	30.4144	28.6967	25.7026	4.86726	4.67297	4.60395	1.99084e-58	1.06221e-56	yes
LOC_Os07g30960.MSUv7.0	monooxygenase 2 isoform X1 [Oryza sativa Japonica Group]	14.3863	15.4195	15.1213	32.9565	27.0983	36.415	2.26192e-58	1.20088e-56	yes
LOC_Os09g25060.MSUv7.0	WRKY transcription factor WRKY76 [Oryza sativa Japonica Group]	12.1036	15.2867	12.052	1.06343	0.870982	0.700658	2.51143e-58	1.33007e-56	yes
LOC_Os01g13120.MSUv7.0	probable aquaporin TIP4-3 [Oryza sativa Japonica Group]	4.16197	4.60849	6.10296	20.3839	16.9013	21.5052	2.67179e-58	1.41152e-56	yes
LOC_Os05g45810.MSUv7.0	calcineurin B-like protein 4 isoform X2 [Oryza sativa Japonica Group]	8.04456	6.92765	7.42141	17.8215	17.3687	20.6116	2.88764e-58	1.52181e-56	yes
LOC_Os07g42730.MSUv7.0	uncharacterized protein LOC4343925 [Oryza sativa Japonica Group]	10.1801	12.1659	16.4299	49.2032	42.1315	52.0241	3.11089e-58	1.63546e-56	yes
LOC_Os04g49194.MSUv7.0	flavanone 3-dioxygenase 2-like [Oryza sativa Japonica Group]	14.0508	12.9075	10.55	0.063974	0	0.076123	4.51654e-58	2.34576e-56	yes
LOC_Os06g50230.MSUv7.0	chaperone protein dnaJ 11, chloroplastic [Oryza sativa Japonica Group]	40.99	43.2148	57.0988	121.64	111.616	120.867	4.82269e-58	2.49873e-56	yes
LOC_Os05g05820.MSUv7.0	glycine-rich cell wall structural protein 1.0 isoform X1 [Oryza sativa Japonica Group]	1.65884	1.23252	1.47176	6.77454	6.67692	8.38203	5.32522e-58	2.75248e-56	yes
LOC_Os06g03580.MSUv7.0	E3 ubiquitin-protein ligase BIG BROTHER [Oryza sativa Japonica Group]	36.0107	38.7718	38.3918	8.79993	8.6318	8.54873	1.30397e-57	6.64407e-56	yes
LOC_Os11g11960.MSUv7.0	NBS-LRR type protein, partial [Oryza sativa Japonica Group]	27.4617	25.3331	21.8207	2.73053	2.96561	3.77938	1.60595e-57	8.16341e-56	yes
LOC_Os11g25560.MSUv7.0	expressed protein [Oryza sativa Japonica Group]	1.41645	2.09374	3.01965	13.7615	15.0597	13.3983	1.64164e-57	8.32514e-56	yes
LOC_Os11g11990.MSUv7.0	NB-ARC domain containing protein, expressed [Oryza sativa Japonica Group]	5.79999	5.51633	4.77121	0.612551	0.545728	0.609762	1.98502e-57	9.99578e-56	yes
LOC_Os10g33140.MSUv7.0	receptor like protein 21 [Oryza sativa Japonica Group]	15.262	14.086	14.1331	1.67275	1.95325	1.73836	2.92358e-57	1.46533e-55	yes
LOC_Os01g24070.MSUv7.0	GATA transcription factor 23 [Oryza sativa Japonica Group]	16.8685	15.1612	18.7318	45.1626	41.3578	36.9196	3.05221e-57	1.52625e-55	yes
LOC_Os02g01590.MSUv7.0	sucrose:sucrose 1-fructosyltransferase [Oryza sativa Japonica Group]	30.2983	39.4439	30.3844	3.63309	2.06224	2.90566	4.04451e-57	2.01775e-55	yes
LOC_Os01g58022.MSUv7.0	ndhK gene product (chloroplast) [Oryza meridionalis]	46.238	48.2175	44.7889	88.1287	110.87	89.5493	1.29847e-56	6.40362e-55	yes
LOC_Os02g13350.MSUv7.0	mutT domain protein-like [Oryza sativa Japonica Group]	18.5719	18.3637	28.5707	74.5459	74.1279	82.8772	2.20807e-56	1.07905e-54	yes
LOC_Os03g62200.MSUv7.0	ammonium transporter 3 member 2 [Oryza sativa Japonica Group]	13.6761	13.8612	12.9548	0.641838	0.303471	0.227491	2.97887e-56	1.44586e-54	yes
LOC_Os01g10210.MSUv7.0	lachrymatory-factor synthase [Oryza sativa Japonica Group]	20.0603	21.1969	23.6018	46.9106	42.3218	56.2222	4.6002e-56	2.22778e-54	yes
LOC_Os02g57030.MSUv7.0	uncharacterized protein LOC4331129 [Oryza sativa Japonica Group]	99.5575	88.012	117.695	216.374	214.829	210.424	6.57824e-56	3.17855e-54	yes
LOC_Os05g40960.MSUv7.0	myb-related protein 2 isoform X1 [Oryza sativa Japonica Group]	6.42572	5.85783	6.6739	14.7952	14.5984	13.8947	6.74604e-56	3.25232e-54	yes
LOC_Os10g32540.MSUv7.0	uncharacterized protein LOC4348823 [Oryza sativa Japonica Group]	21.437	16.7129	13.1989	1.55492	1.23693	1.50414	1.31738e-55	6.32284e-54	yes
LOC_Os03g25080.MSUv7.0	putative F-box protein At2g02030 isoform X3 [Oryza sativa Japonica Group]	1.92029	1.99252	2.29555	8.11942	7.57661	11.46	1.8448e-55	8.7953e-54	yes
LOC_Os04g15690.MSUv7.0	uncharacterized protein LOC4335218 [Oryza sativa Japonica Group]	14.7895	17.4427	15.2598	0.911963	0.705149	0.425488	1.9854e-55	9.42384e-54	yes
LOC_Os12g36940.MSUv7.0	calmodulin-binding protein 60 C [Oryza sativa Japonica Group]	7.06672	7.50712	7.32763	0.293246	0.197363	0.458501	2.48989e-55	1.17665e-53	yes
LOC_Os10g30790.MSUv7.0	probable inorganic phosphate transporter 1-8 [Oryza sativa Japonica Group]	25.0871	30.0497	26.4169	4.41703	3.27384	4.40568	2.52306e-55	1.18971e-53	yes
LOC_Os02g13510.MSUv7.0	receptor-like protein kinase 5 [Oryza sativa Japonica Group]	84.429	85.5648	66.5733	15.3356	14.7676	16.7225	6.43786e-55	2.98978e-53	yes
LOC_Os04g52190.MSUv7.0	vacuolar-sorting receptor 7 [Oryza sativa Japonica Group]	7.32757	7.1091	5.69825	0.446714	0.234047	0.325773	1.08113e-54	4.99925e-53	yes
LOC_Os02g22130.MSUv7.0	GTPase activating protein 1 [Oryza sativa Japonica Group]	27.7312	31.8179	27.5123	5.70786	5.425	5.52772	1.15363e-54	5.32303e-53	yes
LOC_Os08g23780.MSUv7.0	probable galacturonosyltransferase 4 [Oryza sativa Japonica Group]	4.7751	6.02829	6.01509	11.9742	13.965	14.0249	1.64163e-54	7.54239e-53	yes
LOC_Os01g01120.MSUv7.0	Os01g0101200, partial [Oryza sativa Japonica Group]	77.0407	77.685	96.0838	192.864	171.027	163.668	1.698e-54	7.76817e-53	yes
LOC_Os06g39900.MSUv7.0	uncharacterized protein LOC4341451 isoform X2 [Oryza sativa Japonica Group];uncharacterized protein LOC4341451 isoform X1 [Oryza sativa Japonica Group]	6.69455	8.34815	6.48312	14.6442	19.4451	18.4784	2.18675e-54	9.94071e-53	yes
LOC_Os05g43170.MSUv7.0	hypothetical protein OsJ_19137 [Oryza sativa Japonica Group]	76.9849	89.829	63.5998	12.9369	12.727	11.6158	4.65658e-54	2.10791e-52	yes
LOC_Os08g20410.MSUv7.0	hypothetical protein [Oryza sativa Japonica Group]	0.268234	0.335469	0.384969	3.88916	4.08814	5.40037	6.71994e-54	3.01025e-52	yes
LOC_Os05g07870.MSUv7.0	phosphoenolpyruvate/phosphate translocator 3, chloroplastic-like [Oryza sativa Japonica Group]	71.1801	72.0837	96.4525	172.291	177.098	192.292	7.08065e-54	3.15868e-52	yes
LOC_Os07g41060.MSUv7.0	putative anthocyanidin reductase [Oryza sativa Japonica Group]	5.35392	6.90535	6.18536	0.162687	0.201818	0.130883	1.1066e-53	4.90601e-52	yes
LOC_Os02g05890.MSUv7.0	uncharacterized protein LOC4328331 isoform X1 [Oryza sativa Japonica Group]	38.9121	30.5091	31.4983	3.69222	3.87862	4.56467	1.22555e-53	5.41106e-52	yes
LOC_Os04g52260.MSUv7.0	36.4 kDa proline-rich protein [Oryza sativa Japonica Group]	330.177	330.316	423.72	830.224	719.016	731.784	2.5322e-53	1.10217e-51	yes
LOC_Os04g32950.MSUv7.0	calnexin homolog [Oryza sativa Japonica Group]	142.958	161.063	127.882	31.9575	28.4025	27.064	3.65027e-53	1.57924e-51	yes
LOC_Os05g05030.MSUv7.0	unknown protein [Oryza sativa Japonica Group]	25.3199	35.0154	22.8797	1.94206	1.73507	1.38265	5.43965e-53	2.33927e-51	yes
LOC_Os02g15950.MSUv7.0	F-box/kelch-repeat protein At3g61590 [Oryza sativa Japonica Group]	1.85075	2.32246	2.22112	5.03788	5.62057	5.56995	5.59947e-53	2.3984e-51	yes
LOC_Os01g74410.MSUv7.0	putative Myb factor protein [Oryza sativa Japonica Group];transcription factor MYB59 [Oryza sativa Japonica Group]	12.2187	11.7096	10.421	0.175783	0.422876	0.512131	6.53091e-53	2.78626e-51	yes
LOC_Os10g30870.MSUv7.0	rubisco accumulation factor 1, chloroplastic [Oryza sativa Japonica Group]	29.5503	26.9263	26.3135	3.78383	2.50751	3.7062	7.93921e-53	3.38038e-51	yes
LOC_Os11g31770.MSUv7.0	uncharacterized protein LOC4350599 isoform X1 [Oryza sativa Japonica Group];uncharacterized protein LOC4350599 isoform X2 [Oryza sativa Japonica Group]	25.2434	30.0982	23.2305	3.67943	4.48138	3.49891	1.35138e-52	5.70872e-51	yes
LOC_Os04g35520.MSUv7.0	probable L-ascorbate peroxidase 7, chloroplastic [Oryza sativa Japonica Group]	12.6919	11.9396	13.4937	1.23512	0.923845	0.821	3.3615e-52	1.39804e-50	yes
LOC_Os02g50740.MSUv7.0	Os02g0740800, partial [Oryza sativa Japonica Group]	0.764995	0.594702	0.986341	6.85065	5.42342	9.80977	3.6653e-52	1.51852e-50	yes
LOC_Os03g40270.MSUv7.0	UDP-arabinopyranose mutase 1 [Oryza sativa Japonica Group]	73.514	82.474	79.0917	20.2742	20.3483	20.1484	2.19453e-51	8.88639e-50	yes
LOC_Os03g26930.MSUv7.0	serine carboxypeptidase 24 [Oryza sativa Japonica Group]	2.31176	2.74953	2.82324	6.9839	7.07795	7.15914	2.3549e-51	9.50001e-50	yes
LOC_Os03g56840.MSUv7.0	uncharacterized protein LOC9269534 [Oryza sativa Japonica Group]	32.839	24.7306	23.1315	3.26257	2.65597	2.79187	3.79634e-51	1.52577e-49	yes
LOC_Os01g31870.MSUv7.0	metal transporter Nramp4 isoform X1 [Oryza sativa Japonica Group];unnamed protein product [Oryza sativa Japonica Group]	4.44512	4.43985	5.01461	9.53639	13.2955	11.2875	4.32534e-51	1.73514e-49	yes
LOC_Os07g03730.MSUv7.0	pathogenesis-related protein 1 [Oryza sativa Japonica Group]	8.89353	10.164	9.97129	0.155568	0.252604	0.144889	5.16553e-51	2.06448e-49	yes
LOC_Os02g05470.MSUv7.0	protein CHLOROPLAST IMPORT APPARATUS 2 isoform X1 [Oryza sativa Japonica Group];protein CHLOROPLAST IMPORT APPARATUS 2 isoform X2 [Oryza sativa Japonica Group]	130.133	118.463	95.3499	19.2777	20.6461	22.2748	7.08131e-51	2.8249e-49	yes
LOC_Os11g12050.MSUv7.0	disease resistance protein RPM1 [Oryza sativa Japonica Group]	5.57425	5.30022	3.97658	0.118625	0.207309	0.273893	7.84008e-51	3.11603e-49	yes
LOC_Os06g28050.MSUv7.0	hypothetical protein OsI_22964 [Oryza sativa Indica Group];Os06g0474800, partial [Oryza sativa Japonica Group]	5.31212	5.87525	5.06894	0.148693	0.150972	0.322208	1.01994e-50	4.03883e-49	yes
LOC_Os02g56960.MSUv7.0	60S ribosomal protein L23 [Sorghum bicolor]	205.551	187.693	225.027	43.9202	42.2383	43.2214	1.95823e-50	7.72583e-49	yes
LOC_Os02g51110.MSUv7.0	aquaporin NIP2-1 [Oryza sativa Japonica Group]	5.15367	5.09702	4.79438	11.7711	10.4518	10.6625	2.09897e-50	8.26594e-49	yes
LOC_Os04g56110.MSUv7.0	rust resistance kinase Lr10 isoform X2 [Oryza sativa Japonica Group]	26.3649	31.31	29.6854	5.74548	4.79483	5.95574	2.44689e-50	9.60093e-49	yes
LOC_Os02g49340.MSUv7.0	protein NOI4 [Oryza sativa Japonica Group]	0.419504	0.18582	0.569641	7.76438	7.42269	7.56276	3.19921e-50	1.25299e-48	yes
LOC_Os02g57060.MSUv7.0	carboxyl-terminal-processing peptidase 2, chloroplastic [Oryza sativa Japonica Group]	3.92621	4.41294	4.29617	8.66051	9.71353	10.34	4.32124e-50	1.68937e-48	yes
LOC_Os03g10050.MSUv7.0	probable serine acetyltransferase 4 [Oryza sativa Japonica Group]	7.59317	7.87586	6.74789	15.2534	13.8372	16.5194	5.11682e-50	1.99315e-48	yes
LOC_Os06g04280.MSUv7.0	EPSP synthase [Oryza sativa]	20.9203	22.9449	23.2881	4.2035	4.46007	4.39129	7.2232e-50	2.78839e-48	yes
LOC_Os10g20230.MSUv7.0	Os10g0343000, partial [Oryza sativa Japonica Group]	3.89364	4.50739	4.11888	9.41433	11.841	9.62383	1.40372e-49	5.38018e-48	yes
LOC_Os05g44330.MSUv7.0	protein DJ-1 homolog C [Oryza sativa Japonica Group];unknown protein [Oryza sativa Japonica Group]	20.9109	18.2448	17.6998	3.50428	3.26958	3.58922	2.16288e-49	8.24579e-48	yes
LOC_Os05g35266.MSUv7.0	putative galactosyltransferase [Oryza sativa Japonica Group];Os05g0427200, partial [Oryza sativa Japonica Group]	4.92316	5.70599	6.21328	12.9692	11.7591	11.6959	2.22924e-49	8.48372e-48	yes
LOC_Os03g15033.MSUv7.0	protein CHAPERONE-LIKE PROTEIN OF POR1, chloroplastic [Oryza sativa Japonica Group]	26.912	23.6569	23.5285	4.02146	4.19344	4.30513	2.66195e-49	1.01126e-47	yes
LOC_Os03g52640.MSUv7.0	uncharacterized protein LOC4334030 isoform X2 [Oryza sativa Japonica Group];expressed protein [Oryza sativa Japonica Group]	38.8248	31.7662	34.285	4.87629	3.40469	4.95223	3.87632e-49	1.4674e-47	yes
LOC_Os05g07632.MSUv7.0	5-amino-6-(5-phospho-D-ribitylamino)uracil phosphatase, chloroplastic [Oryza sativa Japonica Group]	77.8816	83.2982	101.266	185.798	185.853	255.534	1.23674e-48	4.63283e-47	yes
LOC_Os06g50300.MSUv7.0	Os06g0716700 [Oryza sativa Japonica Group]	116.555	125.797	103.02	29.0341	30.05	30.4925	1.93578e-48	7.18878e-47	yes
LOC_Os06g02490.MSUv7.0	acyl-CoA-binding domain-containing protein 2-like [Oryza sativa Japonica Group]	87.1806	98.7784	133.89	267.871	265.987	316.885	2.35923e-48	8.73118e-47	yes
LOC_Os10g41870.MSUv7.0	Os10g0568300 [Oryza sativa Japonica Group]	0.981065	1.08997	0.866291	3.25429	3.00748	3.96983	2.97483e-48	1.09905e-46	yes
LOC_Os09g26660.MSUv7.0	respiratory burst oxidase homolog protein E [Oryza sativa Japonica Group]	4.91139	5.15268	4.06202	0.459059	0.432934	0.500257	3.17103e-48	1.16553e-46	yes
LOC_Os05g14270.MSUv7.0	Os05g0232200, partial [Oryza sativa Japonica Group];uncharacterized protein LOC4338167 isoform X5 [Oryza sativa Japonica Group]	32.2903	31.6416	41.5938	69.4643	74.6937	71.5133	3.57865e-48	1.31087e-46	yes
LOC_Os01g70710.MSUv7.0	heavy metal-associated isoprenylated plant protein 35 [Oryza sativa Japonica Group]	29.6131	33.8558	29.9213	7.17119	6.69401	6.62806	4.91668e-48	1.79488e-46	yes
LOC_Os04g36040.MSUv7.0	protein NRT1/ PTR FAMILY 4.4 [Oryza sativa Japonica Group]	0.847687	0.797287	1.02417	3.81852	3.41753	4.57677	5.21019e-48	1.89559e-46	yes
LOC_Os05g37520.MSUv7.0	unknown protein [Oryza sativa Japonica Group]	14.5529	16.1652	11.7956	1.17408	0.564363	0.714956	8.63371e-48	3.12003e-46	yes
LOC_Os05g25370.MSUv7.0	receptor-like protein kinase FERONIA [Oryza sativa Japonica Group]	3.96178	3.83432	2.92059	10.1359	15.6407	11.5257	1.54847e-47	5.54864e-46	yes
LOC_Os08g17680.MSUv7.0	stromal cell-derived factor 2-like protein [Oryza sativa Japonica Group]	23.3507	27.5778	21.3364	3.45253	2.68436	2.70825	1.63952e-47	5.85596e-46	yes
LOC_Os07g44180.MSUv7.0	hydrophobic protein LTI6A isoform X2 [Oryza sativa Japonica Group]	10.5067	12.1215	13.8023	31.0452	26.1073	28.6457	2.25053e-47	8.02502e-46	yes
LOC_Os06g28124.MSUv7.0	uncharacterized protein LOC4341034 isoform X1 [Oryza sativa Japonica Group]	4.90436	5.0117	4.75765	0.075394	0.13532	0.219586	2.44798e-47	8.70023e-46	yes
LOC_Os07g18240.MSUv7.0	hypothetical protein OsJ_23853 [Oryza sativa Japonica Group]	10.2081	12.1909	9.88894	1.17725	0.806333	0.759865	3.34409e-47	1.18264e-45	yes
LOC_Os03g15870.MSUv7.0	unknown protein [Oryza sativa Japonica Group]	78.4038	70.3575	70.4823	16.6205	13.8688	15.3871	3.90884e-47	1.37784e-45	yes
LOC_Os01g43700.MSUv7.0	cytochrome P450 72A13 isoform X1 [Oryza sativa Japonica Group]	4.59449	5.19099	5.39306	11.7445	9.66814	10.5252	4.53431e-47	1.59308e-45	yes
LOC_Os04g32920.MSUv7.0	potassium transporter 1 [Oryza sativa Japonica Group];RecName: Full=Potassium transporter 1; AltName: Full=OsHAK1	11.3585	14.608	13.9102	1.28912	0.60708	0.906245	1.26835e-46	4.40583e-45	yes
LOC_Os01g14440.MSUv7.0	Os01g0246700 [Oryza sativa Japonica Group]	12.3331	14.8839	12.7231	1.40352	0.893354	0.798482	1.54507e-46	5.35841e-45	yes
LOC_Os11g02450.MSUv7.0	uncharacterized protein LOC4349608 [Oryza sativa Japonica Group]	29.1005	22.1423	21.4624	1.77134	2.34974	2.24618	2.25576e-46	7.79797e-45	yes
LOC_Os02g57720.MSUv7.0	aquaporin PIP 1-3 [Oryza sativa Japonica Group]	180.058	178.368	197.686	29.1135	20.8422	33.1492	2.41303e-46	8.32825e-45	yes
LOC_Os06g07200.MSUv7.0	syntaxin-132 [Oryza sativa Japonica Group]	22.3752	28.1865	26.6061	3.69434	3.08869	2.68187	2.54297e-46	8.76266e-45	yes
LOC_Os12g17320.MSUv7.0	probable solanesyl-diphosphate synthase 3, chloroplastic [Oryza sativa Japonica Group]	69.0312	60.827	59.2084	144.741	144.252	108.539	2.68742e-46	9.2456e-45	yes
LOC_Os03g43010.MSUv7.0	uncharacterized protein LOC4333506 [Oryza sativa Japonica Group]	3.05085	4.29565	5.13929	13.6675	13.0018	14.3443	3.13225e-46	1.07587e-44	yes
LOC_Os03g34040.MSUv7.0	hypothetical protein OsI_12226 [Oryza sativa Indica Group]	113.06	103.591	106.976	27.0954	24.1844	28.2279	3.67441e-46	1.26008e-44	yes
LOC_Os09g31080.MSUv7.0		14.1207	18.4197	11.4063	0.944162	0.695537	0.609323	7.04907e-46	2.39825e-44	yes
LOC_Os06g28630.MSUv7.0	protein RADIALIS-like 1 [Oryza sativa Japonica Group]	10.8744	15.9707	17.4956	47.3706	40.0974	45.3612	7.18736e-46	2.44143e-44	yes
LOC_Os03g27770.MSUv7.0	probable inactive heme oxygenase 2, chloroplastic isoform X2 [Oryza sativa Japonica Group]	25.2305	22.8752	25.733	3.98359	2.8995	3.82337	7.41919e-46	2.5162e-44	yes
LOC_Os03g59580.MSUv7.0	nudix hydrolase 16, mitochondrial [Oryza sativa Japonica Group]	4.49094	4.08647	4.14954	10.5036	10.6181	12.7724	9.71516e-46	3.28452e-44	yes
LOC_Os06g49480.MSUv7.0	peptidyl-prolyl cis-trans isomerase CYP20-1 isoform X2 [Oryza sativa Japonica Group];peptidyl-prolyl cis-trans isomerase CYP20-1 isoform X1 [Oryza sativa Japonica Group]	120.787	133.112	126.359	36.498	33.8902	34.7516	1.22258e-45	4.12681e-44	yes
LOC_Os04g17660.MSUv7.0	hypothetical protein OsJ_14035 [Oryza sativa Japonica Group];thiosulfate sulfurtransferase 16, chloroplastic isoform X1 [Oryza sativa Japonica Group]	1.11361	1.31806	1.39928	6.42771	6.73487	4.46675	1.23932e-45	4.17678e-44	yes
LOC_Os11g18570.MSUv7.0	cytochrome P450 87A3-like [Oryza sativa Japonica Group]	15.9757	18.7117	13.1246	1.49667	1.98994	1.73095	2.87066e-45	9.58462e-44	yes
LOC_Os03g02670.MSUv7.0	hypothetical protein OsJ_09186 [Oryza sativa Japonica Group];UDP-galactose/UDP-glucose transporter 2 [Oryza sativa Japonica Group]	1.73187	2.2245	2.32008	6.87252	6.14881	6.41817	5.50445e-45	1.83215e-43	yes
LOC_Os07g45570.MSUv7.0	uncharacterized protein LOC4344126 [Oryza sativa Japonica Group]	53.094	57.4154	43.194	7.89666	10.1531	8.43888	6.22943e-45	2.07025e-43	yes
LOC_Os03g24590.MSUv7.0	transcription termination factor MTEF1, chloroplastic [Oryza sativa Japonica Group]	40.3702	36.8777	46.9639	96.7702	75.3774	84.31	1.54347e-44	5.08234e-43	yes
LOC_Os01g52750.MSUv7.0	subtilisin-like protease SBT5.6 [Oryza sativa Japonica Group]	1.77525	1.24816	1.47574	5.26555	4.81328	6.76083	1.60262e-44	5.26101e-43	yes
LOC_Os11g03580.MSUv7.0	uncharacterized protein LOC4349671 [Oryza sativa Japonica Group]	20.4917	20.1381	24.9152	47.5598	39.8257	44.4469	1.69778e-44	5.56488e-43	yes
LOC_Os08g42720.MSUv7.0	solute carrier family 35 member F1 [Oryza sativa Japonica Group]	11.7385	11.0065	9.40209	1.07108	0.708852	0.693506	1.80668e-44	5.89487e-43	yes
LOC_Os06g47930.MSUv7.0	uncharacterized protein LOC4341927 [Oryza sativa Japonica Group]	2.89288	2.72635	3.66306	9.38133	9.89899	13.3001	3.30574e-44	1.07048e-42	yes
LOC_Os01g53810.MSUv7.0	probable glutamate carboxypeptidase LAMP1 isoform X1 [Oryza sativa Japonica Group]	38.3069	40.6578	33.8457	8.86063	9.26691	8.58513	7.03195e-44	2.25673e-42	yes
LOC_Os06g22690.MSUv7.0	uncharacterized protein LOC4340929 [Oryza sativa Japonica Group]	144.236	127.556	114.057	27.4404	25.6237	28.6839	8.41466e-44	2.69244e-42	yes
LOC_Os04g30010.MSUv7.0	wall-associated receptor kinase 2 [Oryza sativa Japonica Group]	4.15852	4.45856	3.42137	0.198785	0.112097	0.206153	9.058e-44	2.88969e-42	yes
LOC_Os01g59920.MSUv7.0	cysteine synthase-like [Oryza sativa Japonica Group]	7.85423	5.64234	4.65757	0.167979	0.161892	0.189348	9.38667e-44	2.99011e-42	yes
LOC_Os03g12260.MSUv7.0	cytochrome P450 94B3 [Oryza sativa Japonica Group]	11.2702	10.4727	9.55285	1.38959	1.31866	1.57273	1.0284e-43	3.2711e-42	yes
LOC_Os01g67490.MSUv7.0	OTU domain-containing protein 6A isoform X2 [Oryza sativa Japonica Group];OTU domain-containing protein 6A isoform X1 [Oryza sativa Japonica Group]	7.54556	10.1465	11.1167	23.0379	22.4521	28.5029	1.03779e-43	3.29609e-42	yes
LOC_Os03g31150.MSUv7.0	RAP domain-containing protein, chloroplastic [Oryza sativa Japonica Group]	23.5624	21.2697	19.4953	4.24999	4.16719	4.78999	4.1459e-43	1.29009e-41	yes
LOC_Os08g09270.MSUv7.0	pentatricopeptide repeat-containing protein At3g59040 [Oryza sativa Japonica Group]	58.6266	56.7122	50.086	11.4986	12.1838	13.9415	4.58563e-43	1.4228e-41	yes
LOC_Os12g01490.MSUv7.0	probable transcription factor RL9 [Oryza sativa Japonica Group]	8.4514	8.54855	7.40211	0.524574	0.243708	0.224422	5.88626e-43	1.81848e-41	yes
LOC_Os03g10030.MSUv7.0	CASP-like protein Os03g0196400 [Oryza sativa Japonica Group]	9.54677	10.708	6.86332	0.41246	0.303318	0.251431	6.04891e-43	1.86605e-41	yes
LOC_Os05g27100.MSUv7.0	Os05g0337400, partial [Oryza sativa Japonica Group]	82.8688	73.6624	78.1652	16.5776	14.0811	13.171	7.35665e-43	2.25975e-41	yes
LOC_Os02g14480.MSUv7.0	calmodulin-binding receptor kinase CaMRLK [Oryza sativa Japonica Group]	5.57874	5.49008	5.32449	0.556518	0.534172	0.664706	7.46998e-43	2.29129e-41	yes
LOC_Os06g08032.MSUv7.0	uncharacterized protein LOC4340290 [Oryza sativa Japonica Group]	15.2817	18.7925	20.9718	2.21664	2.16319	2.0825	7.58105e-43	2.32205e-41	yes
LOC_Os02g14440.MSUv7.0	peroxidase P7 [Oryza sativa Japonica Group]	13.2077	9.73774	13.9714	35.2295	32.5314	29.1228	7.72608e-43	2.3631e-41	yes
LOC_Os07g14270.MSUv7.0	calreticulin isoform X2 [Oryza sativa Japonica Group];calreticulin isoform X1 [Oryza sativa Japonica Group]	113.85	123.27	113.552	31.3297	24.9622	26.7676	8.11782e-43	2.4794e-41	yes
LOC_Os11g03300.MSUv7.0	NAC transcription factor 29 [Oryza sativa Japonica Group];hypothetical protein OsI_34934 [Oryza sativa Indica Group]	6.47165	9.25519	5.74135	0.187146	0.144939	0.030796	9.08538e-43	2.76705e-41	yes
LOC_Os02g07110.MSUv7.0	auxin-responsive protein SAUR71 [Oryza sativa Japonica Group]	9.77378	13.3155	11.1828	28.566	25.0919	35.5596	2.56604e-42	7.73842e-41	yes
LOC_Os05g25210.MSUv7.0	protein SSUH2 homolog [Oryza sativa Japonica Group]	33.3913	37.4101	32.0464	8.49366	7.76245	7.79923	2.8116e-42	8.45526e-41	yes
LOC_Os02g54710.MSUv7.0	uncharacterized protein LOC4330964 [Oryza sativa Japonica Group]	29.5335	26.8032	27.5721	5.29947	4.63028	4.91561	3.7928e-42	1.139e-40	yes
LOC_Os02g33330.MSUv7.0	hypothetical protein OsJ_07031 [Oryza sativa Japonica Group]	26.6214	33.1209	34.0185	4.47316	3.99593	4.52331	4.08014e-42	1.22359e-40	yes
LOC_Os08g09370.MSUv7.0	solanesyl-diphosphate synthase 1, mitochondrial-like isoform X1 [Oryza sativa Japonica Group]	2.81028	3.12765	3.29265	7.20273	8.39639	7.57548	4.79233e-42	1.42919e-40	yes
LOC_Os07g42420.MSUv7.0	hypothetical protein OsI_26869 [Oryza sativa Indica Group]	3.54154	3.65056	3.63665	6.8613	8.28237	9.48491	6.36134e-42	1.89186e-40	yes
LOC_Os01g04950.MSUv7.0	Os01g0142800, partial [Oryza sativa Japonica Group];unnamed protein product, partial [Oryza sativa Japonica Group]	12.0856	13.4144	13.1042	3.15371	3.0339	3.18015	6.81155e-42	2.02295e-40	yes
LOC_Os12g36910.MSUv7.0	calmodulin-binding protein 60 B isoform X2 [Oryza sativa Japonica Group]	8.20656	8.02785	7.79828	1.03773	0.752822	1.06925	7.01558e-42	2.08068e-40	yes
LOC_Os03g11900.MSUv7.0	sugar transport protein MST4-like [Oryza sativa Japonica Group]	54.3998	61.3984	65.7479	11.0992	9.12374	12.9754	1.45493e-41	4.26212e-40	yes
LOC_Os04g52130.MSUv7.0	oxygen-dependent coproporphyrinogen-III oxidase, chloroplastic [Oryza sativa Japonica Group]	102.159	86.1624	84.4626	20.5156	18.8664	17.5634	1.7031e-41	4.98232e-40	yes
LOC_Os11g34920.MSUv7.0	stripe rust resistance protein Yr10, putative, expressed [Oryza sativa Japonica Group]	8.78884	8.69448	6.26445	0.748375	0.683339	0.982211	1.97356e-41	5.75006e-40	yes
LOC_Os05g37190.MSUv7.0	protein TRANSPARENT TESTA 1 isoform X1 [Oryza sativa Japonica Group]	6.16017	7.10707	4.40128	0.170463	0.035976	0.059994	2.46684e-41	7.16682e-40	yes
LOC_Os02g46500.MSUv7.0	E3 ubiquitin-protein ligase PUB23 [Oryza sativa Japonica Group]	0.108759	0.129291	0.1441	2.1984	2.9877	2.14673	2.69784e-41	7.81792e-40	yes
LOC_Os08g29110.MSUv7.0	thioredoxin-like protein CITRX, chloroplastic [Oryza sativa Japonica Group];RecName: Full=Thioredoxin-like protein CITRX, chloroplastic; AltName: Full=Cf-9-interacting thioredoxin; Short=OsCiTrx; Flags: Precursor	42.0474	38.9565	34.4292	7.13433	6.87791	7.3791	2.74956e-41	7.94638e-40	yes
LOC_Os05g08480.MSUv7.0	UDP-glycosyltransferase 73E1 [Oryza sativa Japonica Group]	6.14752	7.07844	9.28072	21.8504	17.2079	22.445	3.06402e-41	8.83145e-40	yes
LOC_Os03g11230.MSUv7.0	uncharacterized protein LOC4332025 [Oryza sativa Japonica Group];expressed protein [Oryza sativa Japonica Group]	135.967	138.453	139.7	41.2935	36.6737	40.332	3.08718e-41	8.87441e-40	yes
LOC_Os01g10810.MSUv7.0	uncharacterized protein LOC4327085 isoform X2 [Oryza sativa Japonica Group]	7.15411	6.28911	9.7232	22.3701	24.2872	24.4238	4.37164e-41	1.25165e-39	yes
LOC_Os02g49800.MSUv7.0	aspartyl protease APCB1 [Oryza sativa Japonica Group]	103.799	110.605	103.586	30.8538	25.9164	27.2015	4.5576e-41	1.30143e-39	yes
LOC_Os07g29330.MSUv7.0	Os07g0475900, partial [Oryza sativa Japonica Group];serine/threonine-protein kinase STY17 isoform X1 [Oryza sativa Japonica Group]	1.97088	1.82499	2.23095	4.41869	5.7905	5.21823	5.44809e-41	1.54749e-39	yes
LOC_Os03g53640.MSUv7.0	photosystem II D1 precursor processing protein PSB27-H2, chloroplastic [Oryza sativa Japonica Group]	27.2202	26.0702	25.8875	4.14993	3.01839	2.96551	9.02707e-41	2.55059e-39	yes
LOC_Os11g03370.MSUv7.0	NAC domain-containing protein 45 [Oryza sativa Japonica Group]	17.8615	19.695	14.3187	1.12991	0.9048	0.408818	1.66571e-40	4.66962e-39	yes
LOC_Os02g48660.MSUv7.0	Os02g0717800 [Oryza sativa Japonica Group]	248.972	248.57	257.095	74.7066	67.0593	68.441	2.76982e-40	7.75477e-39	yes
LOC_Os06g49250.MSUv7.0	protein NRT1/ PTR FAMILY 8.3 [Oryza sativa Japonica Group]	30.3402	32.6741	36.8468	7.08104	7.55982	7.62029	3.35173e-40	9.33534e-39	yes
LOC_Os01g65550.MSUv7.0	RNA-binding protein 24-B isoform X2 [Oryza sativa Japonica Group];RNA-binding protein 24-B isoform X1 [Oryza sativa Japonica Group]	8.30539	8.42429	6.62781	0.967635	0.779354	0.768956	3.56547e-40	9.90499e-39	yes
LOC_Os01g47070.MSUv7.0	acidic endochitinase [Oryza sativa Japonica Group]	17.0017	20.1162	20.4229	2.33063	2.39145	3.08738	3.94154e-40	1.09075e-38	yes
LOC_Os01g65380.MSUv7.0	hypothetical protein OsI_04628 [Oryza sativa Indica Group]	11.4988	13.7277	14.9248	2.11168	1.616	2.004	4.59387e-40	1.26638e-38	yes
LOC_Os06g51070.MSUv7.0	NAC domain-containing protein 22-like [Oryza sativa Japonica Group]	12.1074	13.3273	14.6083	1.18949	1.33398	1.51427	5.62188e-40	1.5458e-38	yes
LOC_Os09g17560.MSUv7.0	acetylserotonin O-methyltransferase 1 [Oryza sativa Japonica Group]	5.83019	7.07468	7.2212	0.062819	0.037419	0	8.9823e-40	2.46035e-38	yes
LOC_Os05g41460.MSUv7.0	cysteine proteinase inhibitor 2 [Oryza sativa Japonica Group];dr1-associated corepressor [Oryza sativa Japonica Group]	111.654	138.69	116.792	23.9625	15.286	19.4932	9.65848e-40	2.6422e-38	yes
LOC_Os04g57200.MSUv7.0	heavy metal-associated isoprenylated plant protein 39 [Oryza sativa Japonica Group]	46.046	58.6464	49.5921	8.30862	5.10468	5.62407	1.19261e-39	3.25838e-38	yes
LOC_Os07g41410.MSUv7.0	protein EGG APPARATUS-1 [Oryza sativa Japonica Group]	142.28	149.796	110.489	24.847	20.856	18.2209	1.7021e-39	4.6152e-38	yes
LOC_Os09g19750.MSUv7.0	uncharacterized protein At4g33100 [Oryza sativa Japonica Group];unnamed protein product [Oryza sativa Japonica Group]	15.1083	17.6472	14.8318	2.61938	1.74965	2.07362	1.79372e-39	4.83921e-38	yes
LOC_Os12g02310.MSUv7.0	nonspecific lipid-transfer protein 3, partial [Oryza sativa]	67.3732	84.7873	82.0078	13.9525	9.36115	13.2224	2.60102e-39	6.98216e-38	yes
LOC_Os08g04450.MSUv7.0	multiple organellar RNA editing factor 9, chloroplastic [Oryza sativa Japonica Group]	112.822	99.7139	105.951	27.7369	26.1438	29.516	4.39476e-39	1.17241e-37	yes
LOC_Os09g26620.MSUv7.0	dormancy-associated protein homolog 3 [Oryza sativa Japonica Group];Os08g0453200, partial [Oryza sativa Japonica Group];dormancy-associated protein homolog 3-like [Aegilops tauschii subsp. tauschii]	38.7545	48.1359	46.568	6.14719	7.31599	8.87517	4.47482e-39	1.19229e-37	yes
LOC_Os05g29860.MSUv7.0	S-adenosylmethionine carrier 1, chloroplastic/mitochondrial isoform X1 [Oryza sativa Japonica Group]	18.7073	14.5141	14.669	2.01534	1.27186	1.53724	4.96694e-39	1.32014e-37	yes
LOC_Os05g47850.MSUv7.0	CRM-domain containing factor CFM3, chloroplastic/mitochondrial [Oryza sativa Japonica Group]	46.5914	42.57	29.361	6.2887	5.27355	5.14316	5.81621e-39	1.54395e-37	yes
LOC_Os01g45460.MSUv7.0	probable isoprenylcysteine alpha-carbonyl methylesterase ICMEL2 isoform X2 [Oryza sativa Japonica Group]	1.87373	2.19387	2.07962	5.20098	6.67809	6.42067	7.38394e-39	1.95289e-37	yes
LOC_Os03g55164.MSUv7.0	WRKY11 [Oryza sativa Japonica Group]	10.7558	8.72783	7.88878	1.27558	1.11734	0.944747	1.15144e-38	3.0341e-37	yes
LOC_Os10g27174.MSUv7.0	Os10g0411700, partial [Oryza sativa Japonica Group]	257.239	252.336	265.508	77.599	71.6525	77.7514	1.19825e-38	3.14972e-37	yes
LOC_Os01g59000.MSUv7.0	cytochrome P450 94B3 [Oryza sativa Japonica Group]	6.43069	6.97992	8.5613	0.445167	0.169447	0.288319	1.57229e-38	4.11784e-37	yes
LOC_Os11g44870.MSUv7.0	cell number regulator 13 [Oryza sativa Japonica Group]	67.0638	68.3818	56.0254	12.9112	15.6103	14.5371	1.86213e-38	4.86508e-37	yes
LOC_Os05g44310.MSUv7.0	vesicle-fusing ATPase [Oryza sativa Japonica Group]	59.5834	61.7221	51.1804	15.5196	15.6689	15.7052	2.13396e-38	5.5685e-37	yes
LOC_Os02g11070.MSUv7.0	3-ketoacyl-CoA synthase 11 isoform X1 [Oryza sativa Japonica Group];3-ketoacyl-CoA synthase 11 isoform X2 [Oryza sativa Japonica Group]	3.26504	4.43232	4.14955	0.0930304	0.052341	0.151975	2.29433e-38	5.97972e-37	yes
LOC_Os12g33120.MSUv7.0	uncharacterized protein LOC9268392 [Oryza sativa Japonica Group]	341.73	397.52	494.733	756.141	831.168	1029.45	2.46768e-38	6.41597e-37	yes
LOC_Os09g29520.MSUv7.0	Os09g0471400, partial [Oryza sativa Japonica Group]	11.4903	14.0799	11.01	1.54335	1.19415	1.67502	2.61367e-38	6.77916e-37	yes
LOC_Os05g49220.MSUv7.0	hypothetical protein OsI_21018 [Oryza sativa Indica Group];GTPase ERA-like, chloroplastic [Oryza sativa Japonica Group]	25.4351	22.7719	19.114	3.07666	3.81015	3.76152	2.92133e-38	7.568e-37	yes
LOC_Os08g16820.MSUv7.0	protein no-on-transient A [Oryza sativa Japonica Group]	5.98231	5.61172	5.36104	14.7984	13.2377	17.6804	3.46735e-38	8.91805e-37	yes
LOC_Os01g72900.MSUv7.0	abscisic stress-ripening protein 3 [Oryza sativa Japonica Group]	12.3961	21.5139	16.5523	0.455475	0.356464	0.116247	3.57493e-38	9.18376e-37	yes
LOC_Os10g34230.MSUv7.0	cytokinin dehydrogenase 3 [Oryza sativa Japonica Group]	0.574612	0.705923	0.464503	2.14216	2.71997	2.5298	3.69805e-38	9.48873e-37	yes
LOC_Os01g47330.MSUv7.0	50S ribosomal protein L12, chloroplastic [Oryza sativa Japonica Group]	84.8371	66.7067	72.4362	13.4441	9.79852	9.95152	3.73553e-38	9.57346e-37	yes
LOC_Os11g41910.MSUv7.0	uncharacterized protein LOC4350988 [Oryza sativa Japonica Group]	59.0705	47.0986	48.4553	9.8741	10.3776	10.7729	3.92642e-38	1.00507e-36	yes
LOC_Os02g38740.MSUv7.0	uncharacterized protein LOC4329882 [Oryza sativa Japonica Group]	2.17577	2.48045	2.94468	7.9662	8.27866	8.37364	4.96945e-38	1.27055e-36	yes
LOC_Os12g02380.MSUv7.0	uncharacterized protein LOC4351322 isoform X1 [Oryza sativa Japonica Group]	23.5078	17.0389	16.7075	2.07402	1.36951	1.38602	6.24941e-38	1.58836e-36	yes
LOC_Os09g21460.MSUv7.0	protein PLASTID REDOX INSENSITIVE 2, chloroplastic [Oryza sativa Japonica Group]	21.4353	20.1985	19.6479	1.7758	0.770975	1.27871	7.78765e-38	1.97232e-36	yes
LOC_Os04g59494.MSUv7.0	OSJNBb0020J19.5 [Oryza sativa Japonica Group];transportin-1 [Oryza sativa Japonica Group]	32.3592	31.6216	30.5551	9.75243	9.76759	9.88911	1.25085e-37	3.15307e-36	yes
LOC_Os02g11000.MSUv7.0	uncharacterized protein LOC9266462 isoform X4 [Oryza sativa Japonica Group];uncharacterized protein LOC9266462 isoform X2 [Oryza sativa Japonica Group]	2.60051	3.26125	2.57008	6.03057	9.9579	7.87411	1.26439e-37	3.18348e-36	yes
LOC_Os05g49130.MSUv7.0	uncharacterized protein LOC4339632 [Oryza sativa Japonica Group]	7.86869	6.42062	4.51573	0.534369	0.480406	0.428679	1.4181e-37	3.55385e-36	yes
LOC_Os02g41680.MSUv7.0	phenylalanine ammonia-lyase [Oryza sativa Japonica Group]	3.48423	6.14952	5.57035	0.296367	0.198758	0.192536	1.89003e-37	4.73101e-36	yes
LOC_Os09g29540.MSUv7.0	hypothetical protein OsJ_29713 [Oryza sativa Japonica Group]	5.90677	7.67424	6.17542	0.332592	0.649943	0.483004	1.92249e-37	4.80666e-36	yes
LOC_Os02g18080.MSUv7.0	putative disease resistance protein RGA1 [Oryza sativa Japonica Group]	2.42765	2.66191	2.1437	0.06241	0.101723	0.020665	2.01071e-37	5.02141e-36	yes
LOC_Os08g35160.MSUv7.0	uncharacterized protein LOC107278748 isoform X3 [Oryza sativa Japonica Group];uncharacterized protein LOC107278748 isoform X2 [Oryza sativa Japonica Group]	4.63145	4.15923	4.91513	10.1743	9.33526	11.1129	2.55076e-37	6.34064e-36	yes
LOC_Os03g22634.MSUv7.0	terpene synthase 7, putative, expressed [Oryza sativa Japonica Group]	45.2019	43.7566	40.4988	11.005	12.0708	12.29	2.59095e-37	6.43309e-36	yes
LOC_Os11g45790.MSUv7.0	disease resistance protein RGA4-like [Oryza sativa Japonica Group]	4.7785	5.19849	4.73837	0.683304	0.706638	0.570711	4.45677e-37	1.10149e-35	yes
LOC_Os08g03610.MSUv7.0	unknown [Zea mays]	1.94117	2.84575	3.73682	12.1488	11.6278	13.1495	5.00153e-37	1.2347e-35	yes
LOC_Os10g35950.MSUv7.0	putative hypersensitivity-related (hsr)protein [Oryza sativa Japonica Group]	5.69473	10.5091	7.68256	0.400434	0.383177	0.523821	5.43457e-37	1.337e-35	yes
LOC_Os06g07932.MSUv7.0	uncharacterized protein LOC4340290 [Oryza sativa Japonica Group]	10.6448	12.7403	15.0078	1.58047	1.11593	1.14712	5.63433e-37	1.38456e-35	yes
LOC_Os01g57570.MSUv7.0	NAD(P)H dehydrogenase (quinone) FQR1 [Oryza sativa Japonica Group];hypothetical protein OsI_04011 [Oryza sativa Indica Group]	153.724	165.808	170.789	43.5987	40.4414	48.9222	5.70285e-37	1.3998e-35	yes
LOC_Os06g02500.MSUv7.0	superoxide dismutase [Fe] 1, chloroplastic [Oryza sativa Japonica Group]	77.0051	66.2961	65.0927	17.4083	17.2303	17.8056	6.1451e-37	1.50663e-35	yes
LOC_Os05g28200.MSUv7.0	chlorophyll synthase, chloroplastic [Oryza sativa Japonica Group]	52.1086	42.3116	39.0536	8.47149	8.09082	9.26898	6.93538e-37	1.69652e-35	yes
LOC_Os04g39350.MSUv7.0	heavy metal-associated isoprenylated plant protein 16 [Oryza sativa Japonica Group]	25.5686	32.1076	28.1051	2.62233	3.89965	2.66425	7.15387e-37	1.74798e-35	yes
LOC_Os11g44680.MSUv7.0	calmodulin-binding protein 60 B isoform X1 [Oryza sativa Japonica Group]	4.42178	5.6447	4.62323	0.445753	0.303834	0.421558	8.45258e-37	2.06063e-35	yes
LOC_Os04g35130.MSUv7.0	OSJNBa0084A10.1 [Oryza sativa Japonica Group]	4.72031	6.42072	5.43595	0.259014	0.373114	0.201361	1.29746e-36	3.14877e-35	yes
LOC_Os01g58240.MSUv7.0	subtilisin-like protease SBT3.5 [Oryza sativa Japonica Group]	4.83429	6.03643	5.28853	0.389987	0.492142	0.258452	1.48303e-36	3.591e-35	yes
LOC_Os08g35210.MSUv7.0	Os08g0453700 [Oryza sativa Japonica Group]	5.18388	4.98646	2.8176	0.301277	0.246658	0.256666	1.50965e-36	3.65136e-35	yes
LOC_Os03g01200.MSUv7.0	SNF2P, putative, expressed [Oryza sativa Japonica Group]	18.0473	18.0148	22.6973	38.3806	55.4645	40.2227	1.90784e-36	4.60926e-35	yes
LOC_Os03g49710.MSUv7.0	30S ribosomal protein S13, chloroplastic [Oryza sativa Japonica Group]	159.665	134.144	139.88	35.7268	29.6942	32.6344	2.13252e-36	5.14052e-35	yes
LOC_Os06g46950.MSUv7.0	hypothetical protein OsI_24211 [Oryza sativa Indica Group]	18.0252	19.7034	14.0786	1.88771	1.53448	1.70933	2.64127e-36	6.35265e-35	yes
LOC_Os07g47400.MSUv7.0	protein SRC2 [Oryza sativa Japonica Group]	2.11123	1.62189	1.73243	6.52183	5.84316	5.60795	2.82701e-36	6.79177e-35	yes
LOC_Os04g05010.MSUv7.0	uncharacterized protein LOC4335011 [Oryza sativa Japonica Group]	34.4286	36.8873	28.8949	5.10741	2.97372	3.56846	3.18901e-36	7.65292e-35	yes
LOC_Os04g06520.MSUv7.0	stress response protein NST1-like [Oryza sativa Japonica Group]	27.8038	31.9051	28.6723	5.58568	5.43678	4.4177	3.32807e-36	7.96884e-35	yes
LOC_Os01g72370.MSUv7.0	protein IRON-RELATED TRANSCRIPTION FACTOR 2 isoform X1 [Oryza sativa Japonica Group];RecName: Full=Protein IRON-RELATED TRANSCRIPTION FACTOR 2; Short=OsIRO2; AltName: Full=Basic helix-loop-helix protein 56; Short=OsbHLH056	3.3616	5.27879	6.32376	0.330173	0.276536	0.167316	3.7277e-36	8.89599e-35	yes
LOC_Os11g34130.MSUv7.0	expressed protein [Oryza sativa Japonica Group]	11.6897	9.40864	6.5794	0.663848	0.383032	0.674095	4.62139e-36	1.10043e-34	yes
LOC_Os09g39910.MSUv7.0	ABC transporter F family member 1 [Oryza sativa Japonica Group]	17.3265	17.8688	19.1786	4.45332	4.05562	4.10244	7.48663e-36	1.77288e-34	yes
LOC_Os01g10100.MSUv7.0	uncharacterized protein LOC4327332 [Oryza sativa Japonica Group]	4.09221	4.09588	3.90432	7.50894	8.44289	8.99205	1.30062e-35	3.06979e-34	yes
LOC_Os03g55930.MSUv7.0	30S ribosomal protein S9, chloroplastic [Oryza sativa Japonica Group]	67.8698	58.8122	61.0632	14.5906	12.6241	14.9599	1.45002e-35	3.41868e-34	yes
LOC_Os06g41770.MSUv7.0	bZIP transcription factor 50 [Oryza sativa Japonica Group]	37.0457	51.2569	32.2939	6.01754	4.21223	5.56344	1.64236e-35	3.86369e-34	yes
LOC_Os04g48460.MSUv7.0	cytochrome P450 704C1 [Oryza sativa Japonica Group];unnamed protein product [Oryza sativa Japonica Group]	11.235	11.5028	9.26153	1.09464	0.547366	0.544645	2.04406e-35	4.80342e-34	yes
LOC_Os03g64219.MSUv7.0	uncharacterized protein LOC4334861 isoform X2 [Oryza sativa Japonica Group];OTU-like cysteine protease family protein, putative, expressed [Oryza sativa Japonica Group]	16.0237	16.8813	15.9191	3.50719	3.92254	3.55351	2.25649e-35	5.29106e-34	yes
LOC_Os10g37260.MSUv7.0	uncharacterized protein LOC4349119 [Oryza sativa Japonica Group]	1.6084	1.71221	1.85535	3.77341	5.0041	4.39426	2.68124e-35	6.26653e-34	yes
LOC_Os12g43380.MSUv7.0	thaumatin-like protein [Oryza sativa Japonica Group]	36.373	46.2399	62.8409	4.89587	4.27793	2.88077	3.79422e-35	8.83892e-34	yes
LOC_Os01g72080.MSUv7.0	hypothetical protein OsI_05198 [Oryza sativa Indica Group]	31.1631	39.4633	39.9875	6.60409	5.6943	4.80595	4.96529e-35	1.1542e-33	yes
LOC_Os01g61320.MSUv7.0	thioredoxin-like fold domain-containing protein MRL7 homolog, chloroplastic [Oryza sativa Japonica Group]	20.9617	14.6637	12.1652	1.56486	1.09723	1.21238	5.33361e-35	1.23848e-33	yes
LOC_Os05g43230.MSUv7.0	low-temperature-induced cysteine proteinase [Oryza sativa Japonica Group]	18.1093	17.8092	18.9241	4.15085	3.53083	3.48811	5.77738e-35	1.33575e-33	yes
LOC_Os03g04590.MSUv7.0	Os03g0139100, partial [Oryza sativa Japonica Group]	128.612	122.164	120.804	35.1732	27.8857	31.1288	6.5117e-35	1.5023e-33	yes
LOC_Os09g15835.MSUv7.0	uncharacterized protein LOC9267432 [Oryza sativa Japonica Group]	11.1515	12.4343	11.2942	2.00753	1.91125	1.90745	7.17113e-35	1.65267e-33	yes
LOC_Os05g12640.MSUv7.0	BURP domain-containing protein 2 [Oryza sativa Japonica Group];Os05g0217800, partial [Oryza sativa Japonica Group]	1.58254	4.22342	4.16525	82.4512	67.2345	92.7922	8.88662e-35	2.04583e-33	yes
LOC_Os08g06040.MSUv7.0	PREDICTED: 60S ribosomal protein L34-like [Oryza brachyantha]	85.9101	85.3847	96.108	22.3792	20.3316	21.7857	9.41465e-35	2.16275e-33	yes
LOC_Os06g44230.MSUv7.0	DNA-directed RNA polymerase 3B, chloroplastic [Oryza sativa Japonica Group]	33.4154	30.2109	30.5004	7.46189	8.18275	8.88147	1.00183e-34	2.29896e-33	yes
LOC_Os02g50240.MSUv7.0	glutamine synthetase cytosolic isozyme 1-1 [Oryza sativa Japonica Group]	234.007	253.366	178.468	51.1714	47.3924	51.8058	1.04015e-34	2.38437e-33	yes
LOC_Os03g22880.MSUv7.0	nucleolar protein 56 [Oryza sativa Japonica Group]	33.5948	31.406	29.6113	8.25747	7.09231	7.53437	1.19681e-34	2.73764e-33	yes
LOC_Os02g13430.MSUv7.0	receptor-like protein kinase HSL1 isoform X1 [Oryza sativa Japonica Group]	3.66354	3.89885	2.63265	0.215853	0.275248	0.232384	1.31032e-34	2.99411e-33	yes
LOC_Os06g37440.MSUv7.0	hypothetical protein OsJ_21756 [Oryza sativa Japonica Group]	72.6305	61.4109	63.5281	16.3605	14.4551	17.01	1.40452e-34	3.20595e-33	yes
LOC_Os09g30466.MSUv7.0	tRNase Z TRZ2, chloroplastic [Oryza sativa Japonica Group]	20.6251	16.3188	16.2311	2.27558	1.78412	1.34229	1.41649e-34	3.22984e-33	yes
LOC_Os11g40590.MSUv7.0	glycine-rich domain-containing protein 1 [Oryza sativa Japonica Group]	10.1394	11.9457	9.41428	2.33908	2.35385	2.28704	1.79751e-34	4.09428e-33	yes
LOC_Os11g25780.MSUv7.0	hypothetical protein OsI_14765 [Oryza sativa Indica Group]	19.8565	28.4515	29.3684	57.5987	47.5424	65.4034	1.96613e-34	4.47363e-33	yes
LOC_Os12g09300.MSUv7.0	amino acid permease 6 [Oryza sativa Japonica Group];amino acid permease I, putative, expressed [Oryza sativa Japonica Group]	4.59428	4.18105	3.14944	8.96037	7.89051	8.8061	2.06109e-34	4.67485e-33	yes
LOC_Os01g32090.MSUv7.0	unnamed protein product [Oryza sativa Japonica Group]	0.700857	0.480335	0.49767	1.49334	1.90552	1.70877	2.8097e-34	6.34602e-33	yes
LOC_Os04g37990.MSUv7.0	sugar transport protein MST1-like [Oryza sativa Japonica Group]	1.59648	1.3779	1.82443	4.07998	4.01824	4.43783	3.09945e-34	6.98578e-33	yes
LOC_Os03g29760.MSUv7.0	nuclear transcription factor Y subunit A-4 [Oryza sativa Japonica Group];putative CCAAT-binding transcription factor [Oryza sativa Japonica Group]	33.8257	34.8611	31.2815	9.02418	9.55015	9.19838	3.57617e-34	8.05181e-33	yes
LOC_Os03g18710.MSUv7.0	protein SCAR2 [Oryza sativa Japonica Group]	1.66733	1.64551	1.24047	3.12022	3.84225	3.44062	3.65392e-34	8.21825e-33	yes
LOC_Os08g27030.MSUv7.0	hypothetical protein OsJ_27038 [Oryza sativa Japonica Group]	21.3509	21.0901	19.741	4.82829	4.66873	4.51463	3.77098e-34	8.47269e-33	yes
LOC_Os04g51630.MSUv7.0	60S ribosomal protein L7-3 [Oryza sativa Japonica Group]	86.8986	80.5578	78.2967	24.5395	22.124	24.8293	4.06325e-34	9.11983e-33	yes
LOC_Os10g30410.MSUv7.0	ent-isokaurene C2/C3-hydroxylase-like [Oryza sativa Japonica Group]	4.76653	5.47496	4.43294	0.132569	0.050827	0.251181	4.28481e-34	9.59707e-33	yes
LOC_Os03g64280.MSUv7.0	DIBOA-glucoside dioxygenase BX6 [Oryza sativa Japonica Group]	12.034	12.4254	12.5893	1.94661	1.57222	2.00497	4.60305e-34	1.02777e-32	yes
LOC_Os03g56800.MSUv7.0	inosine-5'-monophosphate dehydrogenase [Oryza sativa Japonica Group];inosine-5'-monophosphate dehydrogenase, putative, expressed [Oryza sativa Japonica Group]	19.9909	17.0259	14.967	2.87867	2.93267	2.16888	5.22213e-34	1.16479e-32	yes
LOC_Os02g58100.MSUv7.0	uncharacterized protein LOC4331223 isoform X1 [Oryza sativa Japonica Group]	4.08749	3.84919	5.5344	12.8167	11.1836	11.796	7.29418e-34	1.6236e-32	yes
LOC_Os03g24020.MSUv7.0	50S ribosomal protein L6, chloroplastic [Oryza sativa Japonica Group]	91.4202	66.4622	73.3001	12.9788	13.7658	15.6611	7.92847e-34	1.75569e-32	yes
LOC_Os11g13860.MSUv7.0	protein kinase homolog F21B7.1 - Arabidopsis thaliana [Oryza sativa Japonica Group]	0.498801	0.299739	0.443214	2.06727	2.29315	1.87557	8.67851e-34	1.91783e-32	yes
LOC_Os07g43800.MSUv7.0	probable calcium-binding protein CML45 [Oryza sativa Japonica Group]	9.16023	12.2407	7.63271	0.375341	0.582456	0.373738	8.68971e-34	1.91834e-32	yes
LOC_Os01g67540.MSUv7.0	4-coumarate--CoA ligase-like 6 [Oryza sativa Japonica Group]	5.4008	5.50921	4.91305	0.382908	0.445325	0.220137	9.5592e-34	2.10812e-32	yes
LOC_Os03g20330.MSUv7.0	Os03g0319000 [Oryza sativa Japonica Group]	14.874	20.4971	20.4345	1.83775	0.913527	1.24407	9.94751e-34	2.19151e-32	yes
LOC_Os09g14490.MSUv7.0	Os09g0314100 [Oryza sativa Japonica Group]	4.31488	4.00404	3.22826	0.401987	0.419271	0.55944	1.21576e-33	2.67021e-32	yes
LOC_Os03g24160.MSUv7.0	Phosphatidylinositol-4-phosphate 5-kinase 4, putative, expressed [Oryza sativa Japonica Group]	3.00036	2.54214	2.4319	4.89255	5.96521	5.94767	1.29795e-33	2.84781e-32	yes
LOC_Os10g41410.MSUv7.0	nucleoside diphosphate kinase 1 [Oryza sativa Japonica Group]	35.9085	33.8402	38.1893	6.6807	5.43301	7.21703	1.38152e-33	3.02499e-32	yes
LOC_Os08g44870.MSUv7.0	protein DETOXIFICATION 34 [Oryza sativa Japonica Group];putative ripening regulated protein DDTFR18 [Oryza sativa Japonica Group]	23.4055	27.2898	22.8276	5.51988	4.04925	4.74834	1.79054e-33	3.90865e-32	yes
LOC_Os03g55970.MSUv7.0	cytochrome c biogenesis protein CCS1, chloroplastic [Oryza sativa Japonica Group]	47.2553	43.109	40.6328	11.5004	11.9956	12.3266	2.1358e-33	4.65288e-32	yes
LOC_Os02g58120.MSUv7.0	uncharacterized protein LOC4331225 [Oryza sativa Japonica Group]	20.5447	17.4235	15.4973	1.40996	2.10761	2.25392	2.25056e-33	4.89792e-32	yes
LOC_Os07g42300.MSUv7.0	hypothetical protein OsJ_25120 [Oryza sativa Japonica Group]	210.328	191.067	203.011	61.6021	57.1502	59.2325	2.44588e-33	5.31762e-32	yes
LOC_Os12g12560.MSUv7.0	2-alkenal reductase (NADP(+)-dependent) [Oryza sativa Japonica Group]	110.149	112.784	117.799	33.0301	27.2422	31.9309	3.68817e-33	7.99425e-32	yes
LOC_Os08g07100.MSUv7.0	Os08g0168000 [Oryza sativa Japonica Group]	8.91085	13.7894	10.1056	0	0.034163	0	3.90356e-33	8.45261e-32	yes
LOC_Os03g03470.MSUv7.0	uncharacterized protein LOC4331470 isoform X1 [Oryza sativa Japonica Group]	32.1048	26.2113	23.6453	5.10441	5.04383	5.43679	4.09867e-33	8.86616e-32	yes
LOC_Os04g55050.MSUv7.0	Os04g0643200 [Oryza sativa Japonica Group];LOW QUALITY PROTEIN: glutamyl-tRNA(Gln) amidotransferase subunit A, chloroplastic/mitochondrial-like [Oryza sativa Japonica Group]	40.4596	34.2278	25.1679	3.79788	4.98739	5.12086	4.3159e-33	9.32668e-32	yes
LOC_Os02g02860.MSUv7.0	glutamate--tRNA ligase, chloroplastic/mitochondrial [Oryza sativa Japonica Group]	30.148	25.7234	25.2238	6.11285	5.53379	6.4733	4.79344e-33	1.03482e-31	yes
LOC_Os08g07830.MSUv7.0	IST1-like protein [Oryza sativa Japonica Group]	47.5403	51.8076	44.5659	13.3768	13.5947	15.105	7.61478e-33	1.63406e-31	yes
LOC_Os01g58760.MSUv7.0	hypothetical protein OsJ_03780 [Oryza sativa Japonica Group]	2.80646	2.63125	3.1495	8.42273	7.48054	7.64187	9.13626e-33	1.95276e-31	yes
LOC_Os01g09510.MSUv7.0	60S acidic ribosomal protein P2A [Oryza sativa Japonica Group]	79.7435	74.7947	68.8805	20.4347	18.0077	19.5021	9.76891e-33	2.08178e-31	yes
LOC_Os04g37690.MSUv7.0	hypothetical protein OsI_16094 [Oryza sativa Indica Group]	58.9164	50.3587	52.1377	14.1256	13.3419	14.3085	1.24093e-32	2.63922e-31	yes
LOC_Os09g30458.MSUv7.0	CO(2)-response secreted protease isoform X1 [Oryza sativa Japonica Group]	0.757027	0.817229	0.639565	2.2113	2.09327	2.41372	1.27743e-32	2.71147e-31	yes
LOC_Os11g34460.MSUv7.0	adagio-like protein 3 isoform X1 [Oryza sativa Japonica Group];hypothetical protein OsJ_34201 [Oryza sativa Japonica Group];Os11g0547000, partial [Oryza sativa Japonica Group]	5.81502	6.78134	5.32839	0.887253	1.1224	0.920608	1.35781e-32	2.87358e-31	yes
LOC_Os04g54320.MSUv7.0	uncharacterized protein LOC4337135 [Oryza sativa Japonica Group]	50.2322	41.0079	38.1502	7.56734	5.54052	7.32798	1.37516e-32	2.90459e-31	yes
LOC_Os03g03020.MSUv7.0	Os03g0122200, partial [Oryza sativa Japonica Group]	82.0286	63.2204	64.7126	15.0572	12.9114	14.2089	1.93908e-32	4.06011e-31	yes
LOC_Os05g38680.MSUv7.0	uncharacterized protein LOC4339025 [Oryza sativa Japonica Group]	10.5269	7.22251	10.2342	33.2743	31.4643	22.1944	2.13786e-32	4.47163e-31	yes
LOC_Os04g36800.MSUv7.0	Os04g0445700 [Oryza sativa Japonica Group]	16.6796	11.5833	11.5777	1.43418	1.27178	0.787571	2.23172e-32	4.65889e-31	yes
LOC_Os05g33900.MSUv7.0	Os05g0409500 [Oryza sativa Japonica Group]	22.7392	25.2842	17.1767	3.14603	1.86339	2.64247	2.45225e-32	5.11428e-31	yes
LOC_Os05g14240.MSUv7.0	Os05g0231700, partial [Oryza sativa Japonica Group]	14.0623	16.2138	14.09	2.55444	2.92543	2.96761	2.57406e-32	5.35794e-31	yes
LOC_Os02g30110.MSUv7.0	putative cytochrome P450 [Oryza sativa Japonica Group]	35.7132	37.4163	25.4876	5.73758	6.21072	6.05165	3.11344e-32	6.45565e-31	yes
LOC_Os10g35770.MSUv7.0	expressed protein [Oryza sativa Japonica Group];calcium uniporter protein 2, mitochondrial [Oryza sativa Japonica Group]	43.6146	51.7244	32.7679	7.47487	8.46886	8.39583	3.25553e-32	6.74378e-31	yes
LOC_Os01g60930.MSUv7.0	uncharacterized protein LOC4327579 isoform X1 [Oryza sativa Japonica Group]	6.78428	9.15684	8.31308	0.711223	0.295211	0.376305	3.69501e-32	7.6321e-31	yes
LOC_Os02g41590.MSUv7.0	Os02g0625500, partial [Oryza sativa Japonica Group]	37.8873	38.5289	34.0594	10.0732	9.11046	8.67617	4.0791e-32	8.40929e-31	yes
LOC_Os04g44300.MSUv7.0	probable metal-nicotianamine transporter YSL13 [Oryza sativa Japonica Group]	9.26236	9.58533	7.92266	1.14156	1.00558	0.608826	4.6895e-32	9.63772e-31	yes
LOC_Os10g36860.MSUv7.0	uncharacterized protein LOC4349098 [Oryza sativa Japonica Group]	21.7139	19.1078	21.5421	2.83251	1.7694	2.8938	4.69169e-32	9.63772e-31	yes
LOC_Os04g35760.MSUv7.0	uncharacterized protein LOC4335917 [Oryza sativa Japonica Group]	17.3961	14.9926	14.0947	2.25492	2.44011	2.63338	4.73315e-32	9.71109e-31	yes
LOC_Os01g05870.MSUv7.0	putative receptor-like protein kinase At3g47110 [Oryza sativa Japonica Group]	1.33627	1.75812	1.51792	0	0.015719	0.01535	5.84723e-32	1.19512e-30	yes
LOC_Os01g04800.MSUv7.0	AP2/ERF and B3 domain-containing protein Os01g0141000 [Oryza sativa Japonica Group]	7.04386	7.60618	6.29425	0.830105	0.544568	0.698989	5.8582e-32	1.19623e-30	yes
LOC_Os10g36500.MSUv7.0	pectinesterase inhibitor 7 [Oryza sativa Japonica Group]	5.19998	5.19839	6.99882	15.0607	14.676	12.0495	5.94101e-32	1.21199e-30	yes
LOC_Os03g53200.MSUv7.0	calmodulin-like protein 4 [Oryza sativa Japonica Group]	13.4062	18.2307	16.5605	2.22729	1.96436	2.84954	6.31483e-32	1.28703e-30	yes
LOC_Os09g26730.MSUv7.0	20 kDa chaperonin, chloroplastic [Oryza sativa Japonica Group]	58.3012	57.538	49.5236	11.2628	7.0078	8.22612	6.38361e-32	1.29981e-30	yes
LOC_Os05g37900.MSUv7.0	uncharacterized protein LOC4338967 [Oryza sativa Japonica Group]	1.00855	0.749609	0.772214	2.89079	3.01869	3.82854	6.87951e-32	1.39814e-30	yes
LOC_Os01g74160.MSUv7.0	uncharacterized protein LOC9266561 isoform X3 [Oryza sativa Japonica Group]	5.21225	5.34635	6.43372	10.3084	12.4875	13.1343	7.16589e-32	1.45497e-30	yes
LOC_Os10g34310.MSUv7.0	putative membrane-associated salt-inducible protein,3'-partial, partial [Oryza sativa Japonica Group]	2.53743	2.37717	2.76168	5.5105	5.1499	4.9134	7.34475e-32	1.48987e-30	yes
LOC_Os07g42450.MSUv7.0	40S ribosomal protein Sa-2 [Oryza sativa Japonica Group]	64.977	56.0302	63.2804	16.0798	15.0223	15.8866	7.85907e-32	1.5927e-30	yes
LOC_Os05g01970.MSUv7.0	Os05g0110300, partial [Oryza sativa Japonica Group]	28.5237	27.0913	29.1319	7.07969	6.41039	5.86595	8.08532e-32	1.63701e-30	yes
LOC_Os03g17480.MSUv7.0	protein IN2-1 homolog A [Oryza sativa Japonica Group]	2.19581	1.99333	1.80208	8.02033	7.20267	5.60746	9.7366e-32	1.96579e-30	yes
LOC_Os11g02520.MSUv7.0	probable WRKY transcription factor 67 [Oryza sativa Japonica Group]	14.615	18.7766	24.5209	1.90935	1.24634	1.19324	1.23318e-31	2.4758e-30	yes
LOC_Os08g42910.MSUv7.0	methionine aminopeptidase 2A isoform X2 [Oryza sativa Japonica Group]	9.51825	8.71076	10.0075	1.33959	0.929305	0.867764	1.39915e-31	2.79857e-30	yes
LOC_Os06g30380.MSUv7.0	GTP-binding protein BRASSINAZOLE INSENSITIVE PALE GREEN 2, chloroplastic [Oryza sativa Japonica Group]	35.5727	33.5038	26.5092	7.29088	6.6001	7.20858	1.57391e-31	3.14518e-30	yes
LOC_Os05g11710.MSUv7.0	60S ribosomal protein L11 [Oryza sativa Japonica Group]	101.637	87.882	103.568	25.0574	22.9292	21.9318	2.43936e-31	4.85659e-30	yes
LOC_Os04g01500.MSUv7.0	uncharacterized protein LOC4334906 [Oryza sativa Japonica Group]	6.42191	6.16848	5.55748	0.105052	0	0.119416	3.19476e-31	6.33706e-30	yes
LOC_Os03g62010.MSUv7.0	uncharacterized protein LOC4334704 [Oryza sativa Japonica Group]	10.0286	12.6863	10.113	1.24416	1.28411	1.29756	3.36356e-31	6.66573e-30	yes
LOC_Os01g05430.MSUv7.0	RHOMBOID-like protein 1 [Oryza sativa Japonica Group]	1.19993	1.49289	1.36844	4.28517	4.41605	4.00268	3.97035e-31	7.84654e-30	yes
LOC_Os02g02840.MSUv7.0	Rho-related protein from plants 2 [Zea mays]	2.37323	2.05339	2.02997	5.07018	5.04605	5.43309	4.34865e-31	8.57055e-30	yes
LOC_Os02g51570.MSUv7.0	photosynthetic NDH subunit of lumenal location 4, chloroplastic [Oryza sativa Japonica Group]	68.9113	61.6832	58.0836	15.0795	12.1387	11.3674	4.36241e-31	8.58979e-30	yes
LOC_Os08g40430.MSUv7.0	hypothetical protein OsI_29873 [Oryza sativa Indica Group]	6.92403	6.47748	6.01366	0.187241	0.546179	0.281072	5.27858e-31	1.03843e-29	yes
LOC_Os01g54540.MSUv7.0	50S ribosomal protein L13, chloroplastic [Oryza sativa Japonica Group]	163.175	139.38	133.125	38.9354	37.3731	35.6232	5.31353e-31	1.04435e-29	yes
LOC_Os01g48620.MSUv7.0	uncharacterized protein LOC4325269 [Oryza sativa Japonica Group]	3.94846	3.84684	3.14502	0.197507	0.054614	0.055271	5.99131e-31	1.17541e-29	yes
LOC_Os04g28020.MSUv7.0	OSJNBa0020I02.9 [Oryza sativa Japonica Group]	1.65524	1.21195	1.21393	4.56215	4.0311	4.34992	6.87473e-31	1.34627e-29	yes
LOC_Os09g24530.MSUv7.0	fructose-bisphosphate aldolase-lysine N-methyltransferase, chloroplastic [Oryza sativa Japonica Group]	28.8914	25.4738	23.0912	5.74331	5.05586	5.92439	7.77325e-31	1.51946e-29	yes
LOC_Os04g44950.MSUv7.0	salutaridine reductase [Oryza sativa Japonica Group]	28.6896	36.9674	39.4903	6.93053	6.11365	6.95034	9.69647e-31	1.89024e-29	yes
LOC_Os03g61670.MSUv7.0	calreticulin-like [Oryza sativa Japonica Group]	4.29904	6.37351	2.8695	0.051031	0.137284	0.137945	1.04911e-30	2.04329e-29	yes
LOC_Os11g32750.MSUv7.0	nudix hydrolase 13, mitochondrial isoform X1 [Oryza sativa Japonica Group]	2.11531	2.5513	3.09052	5.76733	5.14172	5.93358	1.27262e-30	2.47414e-29	yes
LOC_Os06g29730.MSUv7.0	brown planthopper-inducible protein-like [Oryza sativa Japonica Group]	86.4366	76.9944	66.1425	0.162563	0.251447	0.819362	1.39695e-30	2.71339e-29	yes
LOC_Os04g43840.MSUv7.0	probable cytokinin riboside 5'-monophosphate phosphoribohydrolase LOGL6 [Oryza sativa Japonica Group]	0.931164	1.15433	0.814866	3.68549	3.89564	4.17795	1.98632e-30	3.84427e-29	yes
LOC_Os03g21230.MSUv7.0	probable leucine-rich repeat receptor-like protein kinase At5g49770 [Oryza sativa Japonica Group]	12.795	13.6333	10.8148	2.53569	2.70805	3.07275	2.28836e-30	4.42088e-29	yes
LOC_Os05g06440.MSUv7.0	dnaJ protein ERDJ3B [Oryza sativa Japonica Group]	27.1346	30.6317	24.2769	5.75884	4.12517	4.07599	2.42402e-30	4.67875e-29	yes
LOC_Os07g35580.MSUv7.0	hypothetical protein OsI_26352 [Oryza sativa Indica Group]	14.7358	14.8324	12.0859	3.14068	2.91845	2.87424	2.56402e-30	4.9401e-29	yes
LOC_Os06g34730.MSUv7.0	unknown protein [Oryza sativa Japonica Group]	2.08609	2.49677	2.87918	7.79037	6.58312	8.00055	2.86507e-30	5.51027e-29	yes
LOC_Os02g50330.MSUv7.0	RecName: Full=Probable RNA-dependent RNA polymerase 1; Short=OsRDR1	7.66076	7.09206	4.74498	0.628586	0.636737	0.360797	2.87166e-30	5.51801e-29	yes
LOC_Os06g14030.MSUv7.0	potassium channel KOR1 [Oryza sativa Japonica Group]	2.86658	3.642	4.45684	7.81534	8.15283	7.68168	3.29995e-30	6.32966e-29	yes
LOC_Os02g02000.MSUv7.0	probable inactive linolenate hydroperoxide lyase [Oryza sativa Japonica Group]	12.4925	12.9499	16.9042	28.2876	23.5336	33.2341	3.4419e-30	6.59606e-29	yes
LOC_Os08g16580.MSUv7.0	leucine-rich repeat receptor protein kinase EMS1 [Oryza sativa Japonica Group]	1.18057	1.26407	1.24999	2.66288	3.14686	3.30069	3.9312e-30	7.50699e-29	yes
LOC_Os01g69100.MSUv7.0	uncharacterized protein At3g27210 [Oryza sativa Japonica Group]	94.0751	108.141	97.9522	30.6255	26.4095	30.6446	3.94756e-30	7.53155e-29	yes
LOC_Os01g15640.MSUv7.0	NAC domain-containing protein 74 [Oryza sativa Japonica Group]	37.9451	40.529	35.5147	9.89714	10.1274	8.39646	4.52697e-30	8.61406e-29	yes
LOC_Os03g47070.MSUv7.0	early-responsive to dehydration protein, putative, expressed [Oryza sativa Japonica Group]	10.2382	9.22614	8.88698	19.912	22.8485	15.3051	4.95571e-30	9.42154e-29	yes
LOC_Os01g14410.MSUv7.0	high molecular mass early light-inducible protein HV58, chloroplastic [Oryza sativa Japonica Group]	53.0299	67.3031	36.9628	6.26582	3.58891	6.14317	6.21827e-30	1.17802e-28	yes
LOC_Os07g12160.MSUv7.0	uncharacterized protein LOC4342744 [Oryza sativa Japonica Group]	6.72718	5.51533	5.25083	0.533577	0.281346	0.3031	6.49635e-30	1.22854e-28	yes
LOC_Os03g60090.MSUv7.0	probable methylenetetrahydrofolate reductase [Oryza sativa Japonica Group];Methylenetetrahydrofolate reductase, putative, expressed [Oryza sativa Japonica Group]	53.8573	57.6361	45.4718	14.2528	14.3681	13.5239	6.73784e-30	1.27197e-28	yes
LOC_Os01g52790.MSUv7.0	cytochrome P450 72A14 [Oryza sativa Japonica Group]	8.30981	9.6763	9.57652	1.5651	1.29715	1.07766	9.2044e-30	1.73456e-28	yes
LOC_Os03g19510.MSUv7.0	ATP-dependent Clp protease proteolytic subunit 5, chloroplastic [Oryza sativa Japonica Group]	35.4007	29.6585	28.7617	7.04563	6.80057	7.09414	1.05489e-29	1.97926e-28	yes
LOC_Os01g03690.MSUv7.0	hypothetical protein OsI_00227 [Oryza sativa Indica Group]	3.98034	5.1002	3.06102	0.307258	0.323213	0.171729	1.20159e-29	2.25254e-28	yes
LOC_Os05g06399.MSUv7.0	expressed protein [Oryza sativa Japonica Group]	1.24556	2.34811	2.24471	8.90662	10.3577	7.42673	1.35002e-29	2.52419e-28	yes
LOC_Os06g45890.MSUv7.0	probable transcription factor KAN3 [Oryza sativa Japonica Group]	4.95046	5.54089	8.3527	0.374217	0.303533	0.381413	1.46689e-29	2.74031e-28	yes
LOC_Os01g61990.MSUv7.0	ankyrin repeat-containing protein NPR4 [Oryza sativa Japonica Group]	3.47222	4.50914	4.8884	0.34861	0.429838	0.291731	1.503e-29	2.80535e-28	yes
LOC_Os11g44800.MSUv7.0	uncharacterized protein LOC4351087 [Oryza sativa Japonica Group]	14.5098	15.45	12.5337	2.83986	2.28989	2.56783	1.58868e-29	2.96269e-28	yes
LOC_Os04g51280.MSUv7.0	multiple organellar RNA editing factor 2, chloroplastic isoform X2 [Oryza sativa Japonica Group]	136.61	125.764	128.479	34.0414	31.0853	39.5735	1.59949e-29	2.98026e-28	yes
LOC_Os07g26660.MSUv7.0	aquaporin PIP2-5 [Oryza sativa Japonica Group]	6.27644	8.19881	9.75703	0.512481	0.451544	0.658856	1.80867e-29	3.36419e-28	yes
LOC_Os01g72009.MSUv7.0	cysteine-rich and transmembrane domain-containing protein WIH1-like [Oryza sativa Japonica Group]	124.04	152.663	155.294	36.2562	37.1425	34.5224	1.84046e-29	3.42037e-28	yes
LOC_Os08g33740.MSUv7.0	probable glucomannan 4-beta-mannosyltransferase 11 isoform X1 [Oryza sativa Japonica Group]	5.55556	6.63357	8.36142	0.71656	0.825516	0.623892	2.08066e-29	3.85676e-28	yes
LOC_Os02g57670.MSUv7.0	50S ribosomal protein L9, chloroplastic [Oryza sativa Japonica Group]	93.8093	85.2187	83.8578	24.813	24.0705	27.117	2.45934e-29	4.54301e-28	yes
LOC_Os05g10310.MSUv7.0	hypothetical protein OsJ_17409 [Oryza sativa Japonica Group];Os05g0191500, partial [Oryza sativa Japonica Group]	3.85967	5.78386	6.77765	0.300345	0.353289	0.549276	2.55157e-29	4.70531e-28	yes
LOC_Os07g48100.MSUv7.0	CBL-interacting protein kinase 2 [Oryza sativa Japonica Group]	48.9034	54.3573	42.2601	10.217	7.45688	6.27634	2.55488e-29	4.70738e-28	yes
LOC_Os02g10810.MSUv7.0	uncharacterized protein At2g34160 [Oryza sativa Japonica Group]	43.0209	43.9058	38.8475	9.83216	9.86286	11.3733	2.83474e-29	5.21855e-28	yes
LOC_Os04g24510.MSUv7.0	OSJNBa0033H08.8 [Oryza sativa Japonica Group]	0.492197	0.332025	0.281024	2.60432	1.81237	4.07558	3.10576e-29	5.7077e-28	yes
LOC_Os03g10340.MSUv7.0	40S ribosomal protein S3a [Oryza sativa Japonica Group]	132.686	116.497	132.5	38.0714	34.0069	36.3589	3.24358e-29	5.95589e-28	yes
LOC_Os03g05980.MSUv7.0	PREDICTED: 40S ribosomal protein S9-2-like [Oryza brachyantha];40S ribosomal protein S9, putative, expressed [Oryza sativa Japonica Group]	179.082	168.24	178.873	57.3388	54.2486	57.7719	3.33253e-29	6.10879e-28	yes
LOC_Os09g32976.MSUv7.0	60S ribosomal protein L7a-1 [Oryza sativa Japonica Group]	139.403	125.2	135.314	38.4188	30.0894	33.2775	3.96251e-29	7.2409e-28	yes
LOC_Os11g15340.MSUv7.0	expressed protein [Oryza sativa Japonica Group]	4.60886	4.6645	7.74426	0.233604	0.179774	0.201116	4.3597e-29	7.95774e-28	yes
LOC_Os03g25500.MSUv7.0	Os03g0371300 [Oryza sativa Japonica Group]	9.88798	13.8458	15.1797	26.7616	34.5471	27.9304	4.72856e-29	8.62371e-28	yes
LOC_Os03g22340.MSUv7.0	60S ribosomal protein L22-2 [Oryza sativa Japonica Group]	99.2986	95.3024	98.0782	28.518	23.3317	27.3531	5.20335e-29	9.47353e-28	yes
LOC_Os06g47200.MSUv7.0	unknown protein [Oryza sativa Japonica Group];lipid transfer-like protein VAS [Oryza sativa Japonica Group];PREDICTED: lipid transfer-like protein VAS, partial [Oryza brachyantha]	8.16078	12.3483	11.5386	1.3105	0.704079	0.878848	7.48214e-29	1.35536e-27	yes
LOC_Os07g41250.MSUv7.0	protein NRT1/ PTR FAMILY 8.3 isoform X1 [Oryza sativa Japonica Group]	2.82816	3.22408	2.02942	5.5081	7.44694	7.78001	7.64792e-29	1.38422e-27	yes
LOC_Os08g01150.MSUv7.0	protein O-glucosyltransferase 1 [Oryza sativa Japonica Group]	24.274	28.1146	25.8729	6.93497	5.79107	7.31622	8.09919e-29	1.46344e-27	yes
LOC_Os04g58580.MSUv7.0	phosphomannomutase [Oryza sativa Japonica Group]	20.0599	22.4773	16.8807	4.14025	4.05994	3.81561	8.24281e-29	1.48564e-27	yes
LOC_Os01g12750.MSUv7.0	cytochrome P450 71A1 [Oryza sativa Japonica Group]	20.8715	23.5313	19.0946	5.43689	4.98055	5.22224	8.33169e-29	1.5004e-27	yes
LOC_Os03g20670.MSUv7.0	ELMO domain-containing protein A [Oryza sativa Japonica Group]	26.9827	29.5282	26.5836	7.72318	7.32942	7.22368	1.19664e-28	2.14418e-27	yes
LOC_Os05g06780.MSUv7.0	non-specific lipid-transfer protein [Oryza sativa Japonica Group]	2.47175	2.68851	2.62677	6.77865	7.2434	7.31994	1.22692e-28	2.1966e-27	yes
LOC_Os01g72910.MSUv7.0	Os01g0959200, partial [Oryza sativa Japonica Group]	13.378	18.9468	13.8193	0.768234	0.894597	0.271753	1.32218e-28	2.36322e-27	yes
LOC_Os05g38520.MSUv7.0	60S ribosomal protein L36-3 [Oryza sativa Japonica Group]	260.059	257.317	284.704	78.8068	61.6144	71.7849	1.50153e-28	2.67489e-27	yes
LOC_Os02g17360.MSUv7.0	proteinaceous RNase P 1, chloroplastic/mitochondrial isoform X1 [Oryza sativa Japonica Group]	13.5614	12.4745	10.0127	2.46834	2.39583	2.22634	2.18858e-28	3.87635e-27	yes
LOC_Os12g12090.MSUv7.0	expressed protein [Oryza sativa Japonica Group]	9.18033	11.348	7.48013	0.048805	0.061658	0.133032	2.50445e-28	4.42486e-27	yes
LOC_Os08g34280.MSUv7.0	cinnamoyl-CoA reductase 1 [Oryza sativa Japonica Group]	13.8841	15.9603	8.68652	1.21369	0.961182	0.626127	2.62026e-28	4.62189e-27	yes
LOC_Os08g43670.MSUv7.0	NEP1-interacting protein-like 1 [Oryza sativa Japonica Group]	18.0952	21.2875	18.6837	3.9089	4.07504	3.2688	2.6673e-28	4.70101e-27	yes
LOC_Os01g63480.MSUv7.0	uncharacterized acetyltransferase At3g50280 [Oryza sativa Japonica Group]	1.77047	1.87682	1.94529	3.70004	3.50527	4.5968	2.67428e-28	4.70946e-27	yes
LOC_Os08g01410.MSUv7.0	UDP-galactose transporter 1 [Oryza sativa Japonica Group]	15.8403	17.5566	17.118	4.03871	3.68795	3.31188	2.89075e-28	5.08233e-27	yes
LOC_Os03g24844.MSUv7.0	uncharacterized protein LOC4332899 [Oryza sativa Japonica Group]	10.4367	9.22012	8.24438	1.64312	1.68477	1.41846	3.33554e-28	5.84998e-27	yes
LOC_Os03g17980.MSUv7.0	serine/threonine protein kinase OSK3 [Oryza sativa Japonica Group];Carbon catabolite derepressing protein kinase, putative, expressed [Oryza sativa Japonica Group]	16.555	18.4661	15.2293	3.64095	4.46748	4.19086	3.55355e-28	6.22219e-27	yes
LOC_Os08g03350.MSUv7.0	lysine histidine transporter 1 [Oryza sativa Japonica Group]	68.2462	77.1312	83.728	4.5492	2.94966	2.05491	4.62302e-28	8.06853e-27	yes
LOC_Os11g37970.MSUv7.0	barwin [Oryza sativa Japonica Group]	13.2853	10.2495	16.9779	0.723332	0.444855	0.218702	5.57161e-28	9.69261e-27	yes
LOC_Os02g13530.MSUv7.0	40S ribosomal protein S24-1 [Oryza sativa Japonica Group]	84.7337	72.4233	86.6344	18.6411	21.0644	19.7686	5.9209e-28	1.02919e-26	yes
LOC_Os01g64440.MSUv7.0	uncharacterized protein LOC4324789 [Oryza sativa Japonica Group]	7.79054	9.10613	7.90591	0.582878	0.391347	0.663652	6.55621e-28	1.13687e-26	yes
LOC_Os03g55080.MSUv7.0	probable WRKY transcription factor 57 [Oryza sativa Japonica Group]	7.92876	8.60742	7.877	1.13396	0.751867	0.923791	9.42909e-28	1.62716e-26	yes
LOC_Os02g57280.MSUv7.0	Os02g0818000, partial [Oryza sativa Japonica Group]	234.051	172.423	292.804	501.613	470.893	439.923	1.01241e-27	1.74291e-26	yes
LOC_Os10g10130.MSUv7.0	Calcium binding EGF domain containing protein, expressed [Oryza sativa Japonica Group];Putative wall-associated kinase 1 [Oryza sativa Japonica Group]	8.85705	9.36519	9.83626	0.819262	1.41909	1.5646	1.06238e-27	1.82455e-26	yes
LOC_Os11g38959.MSUv7.0	PREDICTED: 40S ribosomal protein S9-2-like [Oryza brachyantha]	225.38	207.658	222.362	70.714	60.8475	66.5608	1.12799e-27	1.93414e-26	yes
LOC_Os07g01230.MSUv7.0	uncharacterized protein LOC4342174 isoform X1 [Oryza sativa Japonica Group]	0.081953	0.155413	0.147194	1.25331	1.16013	1.61806	1.4489e-27	2.47649e-26	yes
LOC_Os08g41100.MSUv7.0	chitinase-like protein 1 [Oryza sativa Japonica Group]	14.5076	14.5638	15.1734	3.21601	3.13222	2.89643	1.57237e-27	2.68539e-26	yes
LOC_Os01g06920.MSUv7.0	receptor-like protein 7 [Oryza sativa Japonica Group]	1.89916	1.79172	1.46172	0.057057	0.01953	0.008568	1.72492e-27	2.94126e-26	yes
LOC_Os05g06310.MSUv7.0	60S ribosomal protein L18-3 [Oryza sativa Japonica Group]	185.87	167.028	178.22	55.5783	47.2939	50.9629	1.82694e-27	3.10782e-26	yes
LOC_Os01g51570.MSUv7.0	glucan endo-1,3-beta-glucosidase GII [Oryza sativa Japonica Group]	8.28404	12.3439	16.0495	1.02174	0.683697	1.02783	1.92706e-27	3.27296e-26	yes
LOC_Os03g06330.MSUv7.0	probable serine/threonine-protein kinase PBL16 isoform X2 [Oryza sativa Japonica Group]	35.1204	36.3261	37.9821	8.65129	6.55081	9.45579	1.93545e-27	3.28462e-26	yes
LOC_Os11g26160.MSUv7.0	RNA polymerase sigma factor sigB [Oryza sativa Japonica Group]	25.7805	24.2069	23.625	6.7623	6.3757	7.39135	2.50739e-27	4.23518e-26	yes
LOC_Os08g33920.MSUv7.0	60S ribosomal protein L34 [Oryza sativa Japonica Group]	108.801	105.951	114.6	33.3926	30.4258	34.0667	2.72638e-27	4.59425e-26	yes
LOC_Os03g51610.MSUv7.0	inositol-tetrakisphosphate 1-kinase 3 [Oryza sativa Japonica Group]	7.98175	8.29669	12.6277	18.2331	22.6691	23.2724	4.43346e-27	7.39831e-26	yes
LOC_Os08g33720.MSUv7.0	malate dehydrogenase, chloroplastic isoform X1 [Oryza sativa Japonica Group]	45.3139	46.4326	46.5831	13.7323	11.0011	11.295	4.74527e-27	7.90339e-26	yes
LOC_Os01g68790.MSUv7.0	glycine-rich RNA-binding protein 4, mitochondrial [Oryza sativa Japonica Group]	43.7562	41.401	41.8287	9.97999	7.24341	6.45879	5.69545e-27	9.45664e-26	yes
LOC_Os03g21980.MSUv7.0	putative tRNA pseudouridine synthase [Oryza sativa Japonica Group]	9.82015	7.89151	7.78465	1.41528	1.23236	1.39221	5.86845e-27	9.73637e-26	yes
LOC_Os06g41100.MSUv7.0	transcription factor TGAL8 isoform X2 [Oryza sativa Japonica Group]	5.34669	5.02969	3.09438	0.078233	0.045062	0.215277	6.2904e-27	1.04284e-25	yes
LOC_Os03g63910.MSUv7.0	putative chloroplastic RNA-binding protein, with alternative splicing isoforms [Oryza sativa Japonica Group]	20.537	21.0123	15.1148	3.67779	3.27524	4.27897	6.68674e-27	1.10684e-25	yes
LOC_Os07g33910.MSUv7.0	glucose-6-phosphate/phosphate translocator 2, chloroplastic [Oryza sativa Japonica Group]	6.43138	6.12927	4.41184	0.721003	0.684306	0.613889	7.45027e-27	1.23038e-25	yes
LOC_Os05g45090.MSUv7.0	UDP-glycosyltransferase 88F3 [Oryza sativa Japonica Group]	2.87514	3.12234	2.9728	0.186098	0.133698	0.097052	8.1801e-27	1.3478e-25	yes
LOC_Os10g30560.MSUv7.0	UDP-glycosyltransferase 86A1 isoform X2 [Oryza sativa Japonica Group]	5.84171	7.6348	4.15939	0.024596	0	0	8.56294e-27	1.4098e-25	yes
LOC_Os01g07140.MSUv7.0	kelch-like protein 1 isoform X1 [Oryza sativa Japonica Group];KEAP1 [Oryza sativa Japonica Group]	0.363857	0.32639	0.269988	1.16429	1.81455	1.75233	9.22324e-27	1.51735e-25	yes
LOC_Os11g03400.MSUv7.0	40S ribosomal protein S16-like [Oryza sativa Japonica Group]	110.172	103.028	120.552	28.4867	24.9433	31.7208	1.07808e-26	1.76977e-25	yes
LOC_Os12g43580.MSUv7.0	uncharacterized protein LOC4352864 [Oryza sativa Japonica Group]	3.4535	3.48524	2.8903	0.238876	0.287901	0.16716	1.12702e-26	1.84846e-25	yes
LOC_Os05g48210.MSUv7.0	uncharacterized protein LOC4339562 [Oryza sativa Japonica Group]	9.61029	11.5198	8.36507	0.734448	0.688349	1.09616	1.42677e-26	2.32941e-25	yes
LOC_Os06g36450.MSUv7.0	solute carrier family 40 member 1 isoform X1 [Oryza sativa Japonica Group]	2.08662	1.92644	2.32579	4.1675	3.96109	4.73402	1.55653e-26	2.53741e-25	yes
LOC_Os05g34270.MSUv7.0	Os05g0414700, partial [Oryza sativa Japonica Group]	19.8782	20.8898	19.6725	5.72325	6.24855	5.64633	2.06417e-26	3.35478e-25	yes
LOC_Os10g40020.MSUv7.0	short-chain dehydrogenase TIC 32, chloroplastic isoform X1 [Oryza sativa Japonica Group]	7.38944	7.13877	6.55667	1.03765	0.557199	0.952648	2.36214e-26	3.83038e-25	yes
LOC_Os05g31020.MSUv7.0	eukaryotic peptide chain release factor subunit 1-2 [Oryza sativa Japonica Group]	4.49548	5.87164	5.12951	0.417639	0.42747	0.690917	2.59616e-26	4.20035e-25	yes
LOC_Os05g44350.MSUv7.0	probable transcriptional regulatory protein At2g25830 [Oryza sativa Japonica Group]	11.7261	11.4427	11.2072	1.68276	2.15375	1.86093	2.65015e-26	4.28447e-25	yes
LOC_Os03g26460.MSUv7.0	co-chaperone protein p23-1 [Oryza sativa Japonica Group];expressed protein [Oryza sativa Japonica Group]	32.8152	34.5373	31.4415	10.1527	8.55904	10.2031	2.73082e-26	4.40496e-25	yes
LOC_Os01g53240.MSUv7.0	BURP domain-containing protein 3 [Oryza sativa Japonica Group]	9.07507	11.3858	9.43341	1.18731	0.79376	1.53462	3.03208e-26	4.88358e-25	yes
LOC_Os11g34940.MSUv7.0	50S ribosomal protein 6, chloroplastic [Oryza sativa Japonica Group]	78.5861	72.3553	69.1633	15.466	9.42829	14.1441	3.1639e-26	5.08447e-25	yes
LOC_Os06g29790.MSUv7.0	phosphate transporter PHO1-3 [Oryza sativa Japonica Group]	2.33648	3.19537	2.99091	4.77523	6.44241	6.4417	3.48104e-26	5.58994e-25	yes
LOC_Os10g39150.MSUv7.0	protein CURVATURE THYLAKOID 1B, chloroplastic [Oryza sativa Japonica Group]	30.1224	30.1944	32.9956	7.56802	6.87369	6.23107	3.61308e-26	5.78901e-25	yes
LOC_Os07g39740.MSUv7.0	GDSL esterase/lipase At3g26430 [Oryza sativa Japonica Group]	6.9214	9.47107	7.51219	1.07576	0.67902	0.910406	3.80344e-26	6.08494e-25	yes
LOC_Os10g06630.MSUv7.0	peptidyl-prolyl cis-trans isomerase [Oryza sativa Japonica Group]	17.5485	19.764	12.2646	1.648	0.832823	0.659225	4.05371e-26	6.48052e-25	yes
LOC_Os03g29850.MSUv7.0	zinc transporter 2 [Oryza sativa Japonica Group]	9.99228	11.4989	9.76341	1.89722	1.34779	1.61972	4.20212e-26	6.71278e-25	yes
LOC_Os08g23430.MSUv7.0	ribonuclease E/G-like protein, chloroplastic isoform X1 [Oryza sativa Japonica Group];putative endoribonuclease E [Oryza sativa Japonica Group]	14.7151	14.12	8.73968	1.89986	2.17384	1.86502	4.4151e-26	7.04777e-25	yes
LOC_Os02g06700.MSUv7.0	LOW QUALITY PROTEIN: 40S ribosomal protein S14-like [Zea mays]	192.816	167.074	179.103	56.3786	50.7869	53.1104	5.10769e-26	8.14729e-25	yes
LOC_Os10g32920.MSUv7.0	Os03g0139100, partial [Oryza sativa Japonica Group]	164.343	146.39	158.332	47.7831	40.9911	43.2718	5.27928e-26	8.41476e-25	yes
LOC_Os08g09350.MSUv7.0	hypothetical protein OsI_28114 [Oryza sativa Indica Group]	33.9929	29.7843	29.2669	8.52675	6.74917	7.28144	5.71826e-26	9.10097e-25	yes
LOC_Os05g40700.MSUv7.0	transmembrane protein 56-B [Oryza sativa Japonica Group]	5.18219	5.60027	6.43194	0.590738	0.431157	0.400565	6.85925e-26	1.08847e-24	yes
LOC_Os06g06470.MSUv7.0	U-box domain-containing protein 70-like [Oryza sativa Japonica Group]	16.5594	18.3239	14.1609	2.33825	2.07956	1.18872	7.20517e-26	1.14252e-24	yes
LOC_Os01g27730.MSUv7.0	guanine nucleotide-binding protein-like NSN1 [Oryza sativa Japonica Group]	25.0114	20.6841	20.5322	5.63903	5.54868	5.49875	8.03008e-26	1.27145e-24	yes
LOC_Os04g43060.MSUv7.0	uncharacterized protein LOC4336363 [Oryza sativa Japonica Group]	17.5185	17.1819	14.9076	2.61725	1.57451	1.53453	8.32471e-26	1.31713e-24	yes
LOC_Os04g37904.MSUv7.0	probable protein phosphatase 2C 41 [Oryza sativa Japonica Group]	34.94	42.331	37.9062	11.4972	11.0564	11.4252	9.28634e-26	1.46604e-24	yes
LOC_Os02g09050.MSUv7.0	uncharacterized protein LOC9267286 [Oryza sativa Japonica Group]	12.9247	17.2553	11.8311	0.841304	1.24664	0.651582	1.01929e-25	1.6068e-24	yes
LOC_Os02g16709.MSUv7.0	chloroplast processing peptidase [Oryza sativa Japonica Group]	19.6359	14.856	12.8849	2.27911	2.40303	1.85023	1.15796e-25	1.82139e-24	yes
LOC_Os01g48610.MSUv7.0	unknown protein [Oryza sativa Japonica Group]	1.80641	1.95563	2.10707	0.158635	0.10469	0.152321	1.20775e-25	1.89417e-24	yes
LOC_Os06g22440.MSUv7.0	jasmonate O-methyltransferase isoform X4 [Oryza sativa Japonica Group]	4.83848	5.24581	3.94287	0.290722	0.462489	0.323809	1.30887e-25	2.04679e-24	yes
LOC_Os11g07980.MSUv7.0	Os11g0182500, partial [Oryza sativa Japonica Group]	32.0811	42.7708	40.0854	5.14477	3.80421	7.3714	1.34171e-25	2.09661e-24	yes
LOC_Os01g22490.MSUv7.0	ubiquitin-40S ribosomal protein S27a-like [Aegilops tauschii subsp. tauschii]	234.957	214.141	237.96	67.6493	52.0959	63.959	1.39782e-25	2.18112e-24	yes
LOC_Os02g42406.MSUv7.0	DEAD-box ATP-dependent RNA helicase 47A [Oryza sativa Japonica Group]	20.1787	19.2451	15.1921	3.35177	3.02706	4.22481	1.85817e-25	2.88383e-24	yes
LOC_Os12g03720.MSUv7.0	glutamine--fructose-6-phosphate aminotransferase [isomerizing] 2 [Oryza sativa Japonica Group]	5.95329	6.39988	5.52161	1.20214	1.2957	1.22597	1.85889e-25	2.88383e-24	yes
LOC_Os08g03640.MSUv7.0	60S acidic ribosomal protein P0 [Oryza sativa Japonica Group]	313.632	272.449	304.685	92.1418	75.0325	79.4615	2.03692e-25	3.15547e-24	yes
LOC_Os02g41650.MSUv7.0	phenylalanine ammonia-lyase [Oryza sativa Japonica Group]	23.7654	31.0489	20.6373	5.31145	5.47613	4.41391	2.07614e-25	3.2139e-24	yes
LOC_Os01g57250.MSUv7.0	Os01g0780900, partial [Oryza sativa Japonica Group]	42.8287	47.9953	46.204	11.6654	9.82795	13.2855	2.09541e-25	3.23907e-24	yes
LOC_Os05g37330.MSUv7.0	hypothetical protein OsI_20141 [Oryza sativa Indica Group]	295.607	289.52	291.544	99.9282	82.4567	93.227	2.22033e-25	3.42725e-24	yes
LOC_Os11g09020.MSUv7.0	amino acid permease 3 [Oryza sativa Japonica Group]	6.10105	7.92723	10.1439	15.893	15.3995	17.1215	2.50413e-25	3.85976e-24	yes
LOC_Os06g38764.MSUv7.0		10.4795	15.1625	13.5034	1.47023	1.29798	1.8544	2.80534e-25	4.32095e-24	yes
LOC_Os12g05890.MSUv7.0	protein FAF-like, chloroplastic [Oryza sativa Japonica Group]	4.93062	6.79347	6.3957	13.602	11.4314	17.5459	3.01864e-25	4.64615e-24	yes
LOC_Os12g21798.MSUv7.0	40S ribosomal protein S3a-like [Oryza sativa Japonica Group]	105.842	90.1339	101.313	29.6149	26.8435	26.367	3.53795e-25	5.43767e-24	yes
LOC_Os07g07974.MSUv7.0	protein tesmin/TSO1-like CXC 2 [Oryza sativa Japonica Group]	5.58368	5.87797	6.02371	1.11523	0.73611	0.819051	3.76758e-25	5.77409e-24	yes
LOC_Os09g36244.MSUv7.0	Os09g0532800, partial [Oryza sativa Japonica Group]	4.5379	4.64586	3.26963	9.94816	16.7254	12.4107	5.15226e-25	7.88498e-24	yes
LOC_Os07g39750.MSUv7.0	GDSL esterase/lipase At3g26430 [Oryza sativa Japonica Group];hypothetical protein OsI_26662 [Oryza sativa Indica Group]	0.374063	0.473712	0.388954	1.43483	1.28381	1.60201	5.72976e-25	8.75631e-24	yes
LOC_Os07g42370.MSUv7.0	protein TIFY 10b [Oryza sativa Japonica Group]	52.0823	52.66	60.8576	14.8055	13.5965	16.7298	5.89005e-25	8.99487e-24	yes
LOC_Os05g34480.MSUv7.0	RPA-interacting protein A [Oryza sativa Japonica Group]	6.96484	7.76634	7.06737	1.02661	0.821959	0.609964	6.38141e-25	9.72453e-24	yes
LOC_Os05g23720.MSUv7.0	ADP,ATP carrier protein 1, mitochondrial [Oryza sativa Japonica Group]	76.4186	71.1983	71.2041	25.0166	23.1546	24.874	7.63965e-25	1.16008e-23	yes
LOC_Os01g43480.MSUv7.0	peroxisomal biogenesis factor 6 [Oryza sativa Japonica Group]	16.3338	17.1722	15.9505	5.31416	4.56613	4.87784	7.75911e-25	1.17739e-23	yes
LOC_Os12g08180.MSUv7.0	leucine-rich repeat receptor-like tyrosine-protein kinase PXC3 [Oryza sativa Japonica Group]	10.4872	10.4544	10.0546	2.64052	3.01855	2.84774	8.00424e-25	1.21373e-23	yes
LOC_Os07g46420.MSUv7.0	uncharacterized protein LOC4344160 [Oryza sativa Japonica Group]	3.74672	5.76215	5.48613	12.4764	9.45698	14.0259	8.46047e-25	1.28111e-23	yes
LOC_Os12g29660.MSUv7.0	Os12g0481100, partial [Oryza sativa Japonica Group]	15.7105	14.9004	13.4774	4.1042	3.88066	4.03214	8.55878e-25	1.29508e-23	yes
LOC_Os01g16890.MSUv7.0	PREDICTED: 60S ribosomal protein L30 isoform X2 [Oryza brachyantha]	68.2228	65.6734	73.801	21.1184	17.7734	19.7362	9.86344e-25	1.48622e-23	yes
LOC_Os07g33480.MSUv7.0	beta-amyrin 28-monooxygenase [Oryza sativa Japonica Group];Os07g0518500 [Oryza sativa Japonica Group];putative taxane 10-beta-hydroxylase(5-alpha-taxadienol-10-beta- hydroxylase) [Oryza sativa Japonica Group]	9.33725	8.29883	8.94682	1.10939	0.973495	1.73056	1.01717e-24	1.53159e-23	yes
LOC_Os04g38620.MSUv7.0	hypothetical protein OsJ_15050 [Oryza sativa Japonica Group]	17.271	17.1213	15.7374	3.683	2.57524	3.02834	1.1031e-24	1.65867e-23	yes
LOC_Os12g35340.MSUv7.0	glutaredoxin-C15 [Oryza sativa Japonica Group]	2.82938	2.3965	4.44287	9.72844	10.0077	11.5934	1.11762e-24	1.67932e-23	yes
LOC_Os01g59110.MSUv7.0	UDP-glycosyltransferase 87A2 isoform X2 [Oryza sativa Japonica Group]	1.56249	1.6154	2.49481	6.09468	5.18756	5.30769	1.12326e-24	1.68662e-23	yes
LOC_Os08g08850.MSUv7.0	fatty acid desaturase 4, chloroplastic [Oryza sativa Japonica Group]	1.4054	1.39436	1.34347	5.41592	3.80721	6.32376	1.13618e-24	1.70483e-23	yes
LOC_Os09g11170.MSUv7.0	probable E3 ubiquitin-protein ligase ARI9 [Oryza sativa Japonica Group]	3.80228	2.81667	3.08226	0.096272	0.035167	0.055214	1.24728e-24	1.86762e-23	yes
LOC_Os10g34180.MSUv7.0	hypothetical protein OsJ_31927 [Oryza sativa Japonica Group]	56.6147	49.1551	51.6198	13.0946	11.1405	14.6533	1.33302e-24	1.99461e-23	yes
LOC_Os01g06640.MSUv7.0	putative transcription factor bHLH107 [Oryza sativa Japonica Group]	7.89702	8.09562	7.06653	1.23446	0.761804	0.768227	1.58672e-24	2.36764e-23	yes
LOC_Os07g47450.MSUv7.0	flowering-promoting factor 1-like protein 5 [Oryza sativa Japonica Group]	15.2639	10.511	13.7018	0.075855	0	0.079564	1.63011e-24	2.4307e-23	yes
LOC_Os04g02754.MSUv7.0	amidase 1-like isoform X1 [Oryza sativa Japonica Group]	11.3305	10.5765	11.0791	1.99427	1.88826	1.31845	1.63135e-24	2.43085e-23	yes
LOC_Os08g33050.MSUv7.0	probable transcription factor RL9 [Oryza sativa Japonica Group]	3.29306	2.65984	4.01329	6.51939	6.81855	7.20631	1.72701e-24	2.56983e-23	yes
LOC_Os01g25610.MSUv7.0	40S ribosomal protein S4-like [Oryza sativa Japonica Group]	59.0156	53.4402	61.9093	16.3413	14.6234	13.5202	1.74122e-24	2.5892e-23	yes
LOC_Os02g03020.MSUv7.0	calcium-binding protein KIC [Oryza sativa Japonica Group]	13.7055	16.8163	19.2523	1.95436	1.75285	2.62447	1.89189e-24	2.8113e-23	yes
LOC_Os07g32590.MSUv7.0	methionine aminopeptidase 1B, chloroplastic [Oryza sativa Japonica Group]	33.0423	29.0838	25.783	6.93938	4.79405	5.77528	1.9869e-24	2.95044e-23	yes
LOC_Os01g70170.MSUv7.0	uncharacterized protein LOC4327239 [Oryza sativa Japonica Group]	54.4175	60.2476	63.2115	17.0368	13.7021	12.9005	2.1273e-24	3.15457e-23	yes
LOC_Os02g02120.MSUv7.0	wall-associated receptor kinase 5 [Oryza sativa Japonica Group]	5.35118	6.11511	5.4417	0.387527	0.793303	0.399247	2.95215e-24	4.3567e-23	yes
LOC_Os03g21060.MSUv7.0	NAC transcription factor 47 [Oryza sativa Japonica Group]	7.78013	8.56742	12.1953	0.953588	0.592159	1.17123	2.99763e-24	4.42079e-23	yes
LOC_Os01g67570.MSUv7.0	unknown protein [Oryza sativa Japonica Group]	23.7009	18.1605	18.9865	3.56158	2.28366	3.88142	3.18652e-24	4.68329e-23	yes
LOC_Os07g35340.MSUv7.0	putative receptor-like protein kinase At4g00960 [Oryza sativa Japonica Group]	1.78549	1.72165	2.37634	0.0812569	0.0785114	0.0925006	3.4808e-24	5.10533e-23	yes
LOC_Os12g07880.MSUv7.0	Os12g0178700 [Oryza sativa Japonica Group]	6.8907	5.22965	5.11613	0.817048	0.914883	0.762527	3.54547e-24	5.19664e-23	yes
LOC_Os01g59990.MSUv7.0	60S ribosomal protein L24 [Oryza sativa Japonica Group]	137.76	117.715	140.417	39.1553	36.2134	37.2977	3.60301e-24	5.27738e-23	yes
LOC_Os08g44380.MSUv7.0	60S ribosomal protein L10a [Oryza sativa Japonica Group]	52.1891	48.5819	52	16.7198	15.0816	16.2032	3.66358e-24	5.35879e-23	yes
LOC_Os02g51480.MSUv7.0	pentatricopeptide repeat-containing protein PPR5 homolog, chloroplastic [Oryza sativa Japonica Group]	23.096	22.4538	21.1417	5.18129	6.00853	6.45985	4.01726e-24	5.87213e-23	yes
LOC_Os11g03900.MSUv7.0	glutamine--fructose-6-phosphate aminotransferase [isomerizing] 2 [Oryza sativa Japonica Group]	5.8912	6.98082	5.90144	1.19996	0.867211	0.842832	4.09229e-24	5.97775e-23	yes
LOC_Os09g26670.MSUv7.0	uncharacterized protein LOC4347159 [Oryza sativa Japonica Group]	21.6425	27.0906	36.9179	57.898	51.689	72.8906	4.38235e-24	6.39709e-23	yes
LOC_Os04g09540.MSUv7.0	unnamed protein product [Oryza sativa Japonica Group]	3.15314	2.55093	3.54438	7.46881	7.98474	6.81297	4.6655e-24	6.8012e-23	yes
LOC_Os01g08310.MSUv7.0	serine/threonine protein phosphatase 2A 57 kDa regulatory subunit B' kappa isoform [Oryza sativa Japonica Group]	1.57893	1.93829	2.34471	6.10999	5.46455	8.26026	4.7998e-24	6.98276e-23	yes
LOC_Os04g26910.MSUv7.0	probable aldo-keto reductase 2 [Oryza sativa Japonica Group]	41.6336	40.4417	37.2264	9.9714	8.325	11.5247	5.20109e-24	7.56145e-23	yes
LOC_Os05g23320.MSUv7.0	ankycorbin [Oryza sativa Japonica Group]	9.67205	10.8713	11.2511	2.81024	2.30967	2.34492	5.3397e-24	7.75248e-23	yes
LOC_Os09g29660.MSUv7.0	ABC transporter G family member 11 [Oryza sativa Japonica Group]	4.06041	5.52751	5.3497	0.76763	0.668179	0.718673	6.30526e-24	9.12353e-23	yes
LOC_Os01g12770.MSUv7.0	cytochrome P450 71A1 [Oryza sativa Japonica Group]	3.75535	2.89508	4.35439	8.10594	6.96811	9.10839	6.31071e-24	9.12528e-23	yes
LOC_Os07g34006.MSUv7.0	glucose-6-phosphate/phosphate translocator 2, chloroplastic, partial [Oryza sativa Japonica Group]	13.8462	11.4944	7.40801	1.26226	1.18944	0.993366	6.54646e-24	9.4598e-23	yes
LOC_Os01g53390.MSUv7.0	putative UDP-glycose:flavonoid glycosyltransferase [Oryza sativa Japonica Group]	5.961	4.69595	4.95226	0.648861	0.376754	0.582237	6.76927e-24	9.7752e-23	yes
LOC_Os02g52450.MSUv7.0	putative 4-hydroxy-4-methyl-2-oxoglutarate aldolase 2 isoform X2 [Oryza sativa Japonica Group]	14.5711	12.9936	10.9638	2.33713	1.61303	2.48988	6.97315e-24	1.00561e-22	yes
LOC_Os12g03822.MSUv7.0	glutamate-rich WD repeat-containing protein 1 [Oryza sativa Japonica Group];Glutamate-rich WD repeat-containing protein 1, putative, expressed [Oryza sativa Japonica Group]	18.8058	17.079	17.4186	4.89145	4.67262	4.6053	8.07969e-24	1.16441e-22	yes
LOC_Os09g16510.MSUv7.0	probable WRKY transcription factor 30 [Oryza sativa Japonica Group]	21.9746	23.6302	21.2745	6.72094	6.63367	6.81376	8.54177e-24	1.23018e-22	yes
LOC_Os09g10010.MSUv7.0	unknown protein [Oryza sativa Japonica Group]	7.10658	7.07252	17.027	0.187237	0.166975	0.111299	9.35191e-24	1.34505e-22	yes
LOC_Os02g01280.MSUv7.0	ruBisCO large subunit-binding protein subunit beta, chloroplastic [Oryza sativa Japonica Group]	19.7967	20.3115	17.5821	5.0363	5.24171	5.90029	9.44335e-24	1.35729e-22	yes
LOC_Os02g54470.MSUv7.0	60S ribosomal protein L35a-1 [Oryza sativa Japonica Group]	123.155	126.149	137.831	41.7487	36.5511	40.7697	1.06775e-23	1.53262e-22	yes
LOC_Os09g30100.MSUv7.0	uncharacterized protein LOC4347368 [Oryza sativa Japonica Group];PREDICTED: ribosomal RNA small subunit methyltransferase B isoform X1 [Oryza brachyantha]	15.5971	14.772	11.1306	2.12293	2.7913	2.45453	1.16355e-23	1.66458e-22	yes
LOC_Os04g43800.MSUv7.0	phenylalanine ammonia-lyase [Oryza sativa Japonica Group]	1.88698	5.12182	3.82444	0.17724	0.15462	0.101744	1.20978e-23	1.72957e-22	yes
LOC_Os04g45580.MSUv7.0	kinesin-like protein KIN-7F [Oryza sativa Japonica Group]	10.9422	12.5303	9.26348	2.79895	2.68504	2.76087	1.25736e-23	1.79401e-22	yes
LOC_Os11g42540.MSUv7.0	uncharacterized protein LOC4351019 isoform X1 [Oryza sativa Japonica Group];uncharacterized protein LOC4351019 isoform X2 [Oryza sativa Japonica Group]	5.28614	5.76827	4.42349	0.432708	0.487248	0.645167	1.26389e-23	1.80214e-22	yes
LOC_Os06g05740.MSUv7.0	uncharacterized protein LOC4340145 [Oryza sativa Japonica Group]	9.48155	11.9551	11.0334	1.85492	2.07389	1.74638	1.30895e-23	1.86515e-22	yes
LOC_Os09g28354.MSUv7.0	heat stress transcription factor B-1 [Oryza sativa Japonica Group]	11.7448	13.9893	11.5821	1.3516	0.887676	0.418325	1.49069e-23	2.1213e-22	yes
LOC_Os03g27590.MSUv7.0	serine carboxypeptidase-like 51 [Oryza sativa Japonica Group];putative serine carboxypeptidase [Oryza sativa Japonica Group];Serine carboxypeptidase family protein, expressed [Oryza sativa Japonica Group]	2.96066	2.9977	3.00107	0.528328	0.418895	0.424286	1.63051e-23	2.31567e-22	yes
LOC_Os05g05100.MSUv7.0	unknown protein [Oryza sativa Japonica Group]	9.33503	11.861	8.66184	0.396602	0.115273	0.544777	1.66662e-23	2.36539e-22	yes
LOC_Os05g33380.MSUv7.0	fructose-bisphosphate aldolase 1, cytoplasmic [Oryza sativa Japonica Group]	51.8334	53.6486	52.1682	13.17	7.89313	9.19969	1.68657e-23	2.39213e-22	yes
LOC_Os02g29210.MSUv7.0	ankyrin repeat and protein kinase domain-containing protein 1 [Oryza sativa Japonica Group];Os02g0494400 [Oryza sativa Japonica Group]	4.24212	4.50525	4.2222	0.679955	0.455615	0.448593	1.71584e-23	2.43204e-22	yes
LOC_Os10g08930.MSUv7.0	40S ribosomal protein S20-1 [Oryza sativa Japonica Group]	132.335	115.234	116.843	32.0747	24.5979	33.8409	1.91606e-23	2.70336e-22	yes
LOC_Os01g56350.MSUv7.0	protein PLASTID TRANSCRIPTIONALLY ACTIVE 12, chloroplastic-like isoform X3 [Oryza sativa Japonica Group]	19.6214	17.9194	16.0493	4.23501	4.15547	5.16842	2.16813e-23	3.05499e-22	yes
LOC_Os12g10640.MSUv7.0	uncharacterized protein ycf45 [Oryza sativa Japonica Group]	17.7727	14.89	11.8127	2.18448	2.57333	2.75419	2.22037e-23	3.12655e-22	yes
LOC_Os10g40360.MSUv7.0	proline dehydrogenase 2, mitochondrial [Oryza sativa Japonica Group]	7.1168	10.8941	6.97727	1.0017	0.717009	1.20369	2.39604e-23	3.37171e-22	yes
LOC_Os03g02070.MSUv7.0	Os03g0111400, partial [Oryza sativa Japonica Group]	20.8695	27.9403	20.8571	4.10741	3.12409	3.59475	2.60609e-23	3.6601e-22	yes
LOC_Os12g29220.MSUv7.0	bidirectional sugar transporter SWEET13 [Oryza sativa Japonica Group]	15.7806	12.3079	10.5276	1.53522	0.922902	0.572323	2.85881e-23	4.0098e-22	yes
LOC_Os05g39960.MSUv7.0	40S ribosomal protein S26-like [Oryza sativa Japonica Group];40S ribosomal protein S26 [Oryza sativa Japonica Group]	121.335	115.155	133.218	36.9601	28.5244	33.5433	3.0978e-23	4.34217e-22	yes
LOC_Os02g07690.MSUv7.0	transcription factor MafA [Oryza sativa Japonica Group]	10.6035	14.2475	13.7358	1.46363	1.88095	1.03468	3.21559e-23	4.50434e-22	yes
LOC_Os10g07080.MSUv7.0	Os10g0158700, partial [Oryza sativa Japonica Group]	1.38459	1.83125	1.04211	4.19677	3.88777	3.93083	3.36305e-23	4.70477e-22	yes
LOC_Os07g03030.MSUv7.0	Os07g0121800, partial [Oryza sativa Japonica Group]	7.21024	8.33956	6.3874	1.07478	1.11674	0.721696	3.42585e-23	4.78951e-22	yes
LOC_Os09g21250.MSUv7.0	protein CHAPERONE-LIKE PROTEIN OF POR1, chloroplastic [Oryza sativa Japonica Group]	16.5943	14.2345	14.631	2.92989	2.72477	2.22358	3.45582e-23	4.82826e-22	yes
LOC_Os03g22180.MSUv7.0	60S ribosomal protein L18-3 [Oryza sativa Japonica Group]	103.008	90.8971	102.115	28.0916	21.0618	25.929	3.6138e-23	5.04244e-22	yes
LOC_Os06g50360.MSUv7.0	RNA pseudouridine synthase 2, chloroplastic [Oryza sativa Japonica Group]	6.94559	5.9579	6.57412	0.680701	0.95823	0.46516	3.8227e-23	5.327e-22	yes
LOC_Os02g36190.MSUv7.0	ent-cassadiene hydroxylase [Oryza sativa Japonica Group]	3.3531	3.65206	4.43825	0.214153	0.259815	0.398825	3.84877e-23	5.35986e-22	yes
LOC_Os03g05390.MSUv7.0	silicon efflux transporter LSI2-like isoform X1 [Oryza sativa Japonica Group];transmembrane protein, putative, expressed [Oryza sativa Japonica Group]	362.384	383.279	327.19	124.329	105.777	103.953	4.09024e-23	5.68877e-22	yes
LOC_Os11g02540.MSUv7.0	probable WRKY transcription factor 33 [Oryza sativa Japonica Group]	2.85323	6.43098	6.91732	0.163078	0.152908	0.096397	4.48844e-23	6.23453e-22	yes
LOC_Os07g47710.MSUv7.0	60S ribosomal protein L22-2 [Oryza sativa Japonica Group]	102.716	102.452	107.099	30.1304	22.7868	30.4222	4.60822e-23	6.39676e-22	yes
LOC_Os07g08150.MSUv7.0	low molecular mass early light-inducible protein HV60, chloroplastic [Oryza sativa Japonica Group]	21.3493	28.9782	19.4069	4.21218	2.69327	3.78014	4.66379e-23	6.46973e-22	yes
LOC_Os02g04160.MSUv7.0	transcription elongation factor 1 homolog [Oryza sativa Japonica Group];hypothetical protein B296_00019378 [Ensete ventricosum]	49.2506	58.219	54.8398	11.6515	7.45681	6.27596	4.76995e-23	6.61273e-22	yes
LOC_Os12g36830.MSUv7.0	major allergen Dau c 1 [Oryza sativa Japonica Group]	22.4938	44.14	37.3385	4.2658	2.91085	1.947	5.48177e-23	7.58e-22	yes
LOC_Os09g38370.MSUv7.0	signal peptidase complex subunit 3B [Oryza sativa Japonica Group]	23.9176	28.1572	19.7792	5.01227	4.78726	5.08931	5.983e-23	8.26246e-22	yes
LOC_Os05g35290.MSUv7.0	phenylalanine ammonia-lyase [Oryza sativa Japonica Group]	2.15577	3.43243	2.29509	0.13131	0.212144	0.165693	6.36821e-23	8.78314e-22	yes
LOC_Os11g05370.MSUv7.0	ribosomal protein L24, putative [Oryza sativa Japonica Group]	58.2409	51.9339	59.7843	14.874	13.1048	16.469	6.77764e-23	9.33586e-22	yes
LOC_Os06g03930.MSUv7.0	cytochrome P450 704C1 [Oryza sativa Japonica Group]	70.3745	83.5149	77.8617	18.7054	10.1643	14.2152	6.99557e-23	9.62988e-22	yes
LOC_Os05g31000.MSUv7.0	nascent polypeptide-associated complex subunit alpha-like protein 1 [Oryza sativa Japonica Group]	110.017	106.767	111.181	35.5443	28.6312	34.5724	7.58162e-23	1.04299e-21	yes
LOC_Os11g44560.MSUv7.0	Protein kinase domain containing protein, expressed [Oryza sativa Japonica Group]	2.22255	2.09064	1.72806	0.131994	0.040177	0.137537	8.46685e-23	1.16032e-21	yes
LOC_Os06g02960.MSUv7.0	uncharacterized protein LOC4339947 isoform X1 [Oryza sativa Japonica Group]	1.09814	1.05892	0.727682	2.36134	2.35884	2.49427	9.99441e-23	1.36705e-21	yes
LOC_Os08g05320.MSUv7.0	hypothetical protein OsI_38094 [Oryza sativa Indica Group]	7.07619	7.0418	5.02076	0.852702	1.07682	0.608397	1.06045e-22	1.44773e-21	yes
LOC_Os06g03830.MSUv7.0	short-chain dehydrogenase TIC 32, chloroplastic isoform X2 [Oryza sativa Japonica Group]	2.97348	3.10543	4.66192	0.191906	0.274139	0.257817	1.47747e-22	1.99551e-21	yes
LOC_Os01g08930.MSUv7.0	DEAD-box ATP-dependent RNA helicase 39 isoform X1 [Oryza sativa Japonica Group]	31.1145	27.7458	24.6304	7.20253	6.87758	8.15815	1.57651e-22	2.12795e-21	yes
LOC_Os03g29810.MSUv7.0	ATP-dependent Clp protease proteolytic subunit 6, chloroplastic [Oryza sativa Japonica Group]	33.5766	29.9485	28.6609	8.25375	7.08341	8.59275	1.63783e-22	2.20933e-21	yes
LOC_Os05g05020.MSUv7.0	hypothetical protein OsI_18411 [Oryza sativa Indica Group]	20.6687	21.5216	17.2875	3.60319	2.55518	2.53452	1.644e-22	2.21626e-21	yes
LOC_Os10g40520.MSUv7.0	cortical cell-delineating protein [Oryza sativa Japonica Group]	3.07431	1.48586	3.77232	11.3479	13.3163	11.5697	1.71974e-22	2.31256e-21	yes
LOC_Os01g02880.MSUv7.0	fructose-bisphosphate aldolase 3, chloroplastic [Oryza sativa Japonica Group]	24.227	25.8414	22.7823	7.00659	5.8807	5.67559	1.72543e-22	2.31876e-21	yes
LOC_Os03g12360.MSUv7.0	alpha,alpha-trehalose-phosphate synthase [UDP-forming] 6 [Oryza sativa Japonica Group]	6.86422	7.551	5.71911	1.52251	1.26435	1.1279	1.93376e-22	2.59386e-21	yes
LOC_Os12g41930.MSUv7.0	hypothetical protein OsJ_36857 [Oryza sativa Japonica Group];SRP40, C-terminal domain containing protein, expressed [Oryza sativa Japonica Group]	17.6922	17.3014	17.0847	5.31688	4.45144	4.89774	1.98146e-22	2.65619e-21	yes
LOC_Os03g39690.MSUv7.0	ent-isokaurene C2/C3-hydroxylase-like [Oryza sativa Japonica Group]	1.96366	2.45968	1.78043	0.055298	0.029889	0	2.25323e-22	3.013e-21	yes
LOC_Os04g01540.MSUv7.0	uncharacterized protein LOC4334910 [Oryza sativa Japonica Group]	88.6384	79.5759	81.2919	20.6104	15.7829	23.5265	2.3126e-22	3.09045e-21	yes
LOC_Os06g11860.MSUv7.0	ethylene-responsive transcription factor RAP2-13 [Oryza sativa Japonica Group]	9.20824	8.68431	7.15676	1.21638	1.66137	1.46834	2.31998e-22	3.0984e-21	yes
LOC_Os07g46750.MSUv7.0	elongation factor 1-beta [Oryza sativa Japonica Group]	147.402	141.956	143.062	52.1516	47.2603	52.7665	2.58551e-22	3.45088e-21	yes
LOC_Os10g41470.MSUv7.0	60S ribosomal protein L27-3 [Oryza sativa Japonica Group]	62.4557	60.0901	61.6832	19.0478	14.8502	16.8862	2.63467e-22	3.51431e-21	yes
LOC_Os03g58050.MSUv7.0	40S ribosomal protein S18 [Oryza sativa Japonica Group]	76.2831	73.3555	79.491	23.8494	20.3568	24.3696	2.72832e-22	3.63472e-21	yes
LOC_Os06g02210.MSUv7.0	bark storage protein A isoform X1 [Oryza sativa Japonica Group]	9.90959	7.89674	6.27137	0.936747	1.20095	0.77845	2.96934e-22	3.95091e-21	yes
LOC_Os02g36710.MSUv7.0	nucleosome chromatin assembly protein, partial [Oryza sativa Indica Group]	71.9744	65.8276	70.6788	22.5609	18.5528	19.4765	3.09733e-22	4.11866e-21	yes
LOC_Os03g21710.MSUv7.0	probable WRKY transcription factor 53 isoform X1 [Oryza sativa Japonica Group]	3.14113	3.45492	2.29067	0.064914	0.055075	0	3.12931e-22	4.15862e-21	yes
LOC_Os02g27760.MSUv7.0	PREDICTED: 40S ribosomal protein S15a-1 [Oryza brachyantha]	96.048	86.9021	102.983	28.4116	23.3466	25.101	4.38448e-22	5.80155e-21	yes
LOC_Os04g49757.MSUv7.0	probable purine permease 11 isoform X2 [Oryza sativa Japonica Group];Os04g0587500, partial [Oryza sativa Japonica Group]	3.15702	3.40398	3.65886	0.193942	0.352596	0.340494	4.48526e-22	5.93124e-21	yes
LOC_Os08g39830.MSUv7.0	ETHYLENE INSENSITIVE 3-like 3 protein [Oryza sativa Japonica Group]	0.884608	0.937685	0.714814	2.11425	2.87635	2.08025	4.49355e-22	5.93855e-21	yes
LOC_Os11g04560.MSUv7.0	hypothetical protein OsI_35052 [Oryza sativa Indica Group]	3.6428	6.68517	5.47637	0.272544	0.228049	0.109289	5.22055e-22	6.88242e-21	yes
LOC_Os01g02780.MSUv7.0	putative rust resistance kinase Lr10 [Oryza sativa Japonica Group]	10.9344	9.46304	7.62956	1.76617	1.85899	1.65761	5.69433e-22	7.49783e-21	yes
LOC_Os09g39540.MSUv7.0	40S ribosomal protein S25-2 [Oryza sativa Japonica Group];ribosomal protein S25 [Zea mays]	100.282	95.4155	101.626	31.714	25.7576	29.3078	6.1343e-22	8.05249e-21	yes
LOC_Os06g04230.MSUv7.0	hypothetical protein [Oryza sativa Japonica Group]	33.8502	46.2139	27.1436	4.51814	3.60307	2.1373	6.26226e-22	8.21043e-21	yes
LOC_Os03g12020.MSUv7.0	50S ribosomal protein L15, chloroplastic [Oryza sativa Japonica Group]	100.442	89.9218	78.2875	26.5927	23.7336	25.559	6.43468e-22	8.43136e-21	yes
LOC_Os11g31470.MSUv7.0	uncharacterized protein LOC4350580 isoform X2 [Oryza sativa Japonica Group];uncharacterized protein LOC4350580 isoform X1 [Oryza sativa Japonica Group];uncharacterized protein LOC4350580 isoform X3 [Oryza sativa Japonica Group];expressed protein [Oryza sativa Japonica Group]	7.25783	7.80644	6.80958	0.170474	0.124471	0.035461	6.584e-22	8.61651e-21	yes
LOC_Os04g52640.MSUv7.0	probable LRR receptor-like serine/threonine-protein kinase At1g56130 isoform X9 [Oryza sativa Japonica Group];probable LRR receptor-like serine/threonine-protein kinase At1g56130 isoform X7 [Oryza sativa Japonica Group]	7.86689	8.04878	6.00853	1.42379	1.75231	1.34656	7.10394e-22	9.28565e-21	yes
LOC_Os06g36270.MSUv7.0	receptor-like protein kinase 5 [Oryza sativa Japonica Group]	6.90159	7.28671	6.50967	1.23401	1.76309	1.54224	7.2184e-22	9.4238e-21	yes
LOC_Os03g02960.MSUv7.0	RecName: Full=Endoribonuclease Dicer homolog 1; AltName: Full=Dicer-like protein 1; Short=OsDCL1	54.9142	42.0553	43.9087	12.7816	10.5309	11.5632	7.30052e-22	9.51945e-21	yes
LOC_Os04g09900.MSUv7.0	syn-copalyl diphosphate synthase isoform X1 [Oryza sativa Japonica Group];Os04g0178300, partial [Oryza sativa Japonica Group]	1.36173	3.09513	1.60206	0.0487511	0.102662	0.0695355	8.30991e-22	1.0816e-20	yes
LOC_Os09g13890.MSUv7.0	calmodulin-binding protein 60 C isoform X1 [Oryza sativa Japonica Group]	4.02983	4.55745	3.19303	0.404268	0.263431	0.262377	9.56553e-22	1.24202e-20	yes
LOC_Os07g15460.MSUv7.0	metal transporter Nramp1 isoform X4 [Oryza sativa Japonica Group]	6.52125	12.1367	13.1734	1.27668	0.625634	0.882732	1.07656e-21	1.39615e-20	yes
LOC_Os04g49748.MSUv7.0	probable purine permease 11 [Oryza sativa Japonica Group]	10.8501	11.7432	9.80725	0.78812	0.538998	1.5121	1.15269e-21	1.49308e-20	yes
LOC_Os09g28500.MSUv7.0	probable calcium-binding protein CML15 [Oryza sativa Japonica Group]	1.76204	3.03313	3.68716	9.71845	8.42096	13.8414	1.18508e-21	1.53411e-20	yes
LOC_Os02g01220.MSUv7.0	thiosulfate sulfurtransferase 18 isoform X1 [Oryza sativa Japonica Group]	3.19576	5.36723	4.22663	9.13433	8.06444	9.28513	1.37696e-21	1.7793e-20	yes
LOC_Os05g34500.MSUv7.0	uncharacterized protein LOC9268643 [Oryza sativa Japonica Group]	5.97652	7.47096	5.50289	0.543319	0.447257	0.430575	1.38329e-21	1.78639e-20	yes
LOC_Os04g24804.MSUv7.0	expressed protein [Oryza sativa Japonica Group]	1.85576	1.03831	0.97554	5.53546	4.52619	5.88208	1.38995e-21	1.79392e-20	yes
LOC_Os03g13170.MSUv7.0	PREDICTED: ubiquitin-60S ribosomal protein L40-2 [Oryza brachyantha]	201.352	186.058	185.547	65.9138	55.8427	64.6255	1.49214e-21	1.92466e-20	yes
LOC_Os01g72530.MSUv7.0	Os01g0955100, partial [Oryza sativa Japonica Group]	16.2658	15.5222	13.4361	1.3833	1.18478	0.400924	1.54013e-21	1.98537e-20	yes
LOC_Os07g10350.MSUv7.0	putative pre-rRNA processing protein RRP5 [Oryza sativa Japonica Group]	9.897	9.98636	7.85567	2.33809	2.08553	2.17703	1.84906e-21	2.37506e-20	yes
LOC_Os01g26390.MSUv7.0	cysteine-rich receptor-like protein kinase 10 isoform X1 [Oryza sativa Japonica Group]	1.95595	1.78644	1.92537	0.168328	0.10757	0.115387	1.85618e-21	2.3819e-20	yes
LOC_Os05g27010.MSUv7.0	protein NRT1/ PTR FAMILY 5.1 isoform X1 [Oryza sativa Japonica Group]	7.36646	7.68654	6.49876	1.00637	0.909829	0.516904	2.00344e-21	2.56722e-20	yes
LOC_Os08g03450.MSUv7.0	60S ribosomal protein L37-1 [Oryza sativa Japonica Group]	97.0376	90.8224	103.904	27.8929	22.1539	21.8509	2.07093e-21	2.65213e-20	yes
LOC_Os08g02130.MSUv7.0	squamous cell carcinoma antigen recognized by T-cells 3 isoform X1 [Oryza sativa Japonica Group]	13.3245	13.0781	11.0343	3.0069	3.41949	3.54802	2.24081e-21	2.86455e-20	yes
LOC_Os09g32500.MSUv7.0	hypothetical protein OsJ_29904 [Oryza sativa Japonica Group];60S ribosomal protein L32-1 [Oryza sativa Japonica Group]	42.6392	31.8712	35.756	8.30321	6.34835	7.531	2.32497e-21	2.97038e-20	yes
LOC_Os05g30500.MSUv7.0	NRR repressor homolog 1 [Oryza sativa Japonica Group]	6.92135	8.33309	9.69478	0.779663	0.435153	0.775521	2.32707e-21	2.97129e-20	yes
LOC_Os11g06750.MSUv7.0	60S ribosomal protein L3-like isoform X2 [Oryza sativa Japonica Group]	154.379	132.519	137.119	47.2507	40.4226	41.6255	2.87856e-21	3.66241e-20	yes
LOC_Os09g12660.MSUv7.0	glucose-1-phosphate adenylyltransferase small subunit 1, chloroplastic/amyloplastic-like [Oryza sativa Japonica Group]	13.9651	17.5038	7.31933	1.2886	1.31565	1.59317	3.22213e-21	4.08744e-20	yes
LOC_Os05g46430.MSUv7.0	PREDICTED: 60S ribosomal protein L28-1-like [Oryza brachyantha];putative 60S ribosomal L28 protein [Oryza sativa Japonica Group]	35.0149	29.1639	38.922	9.15707	8.13025	8.83177	3.31922e-21	4.20565e-20	yes
LOC_Os06g47760.MSUv7.0	hypothetical protein OsI_24277 [Oryza sativa Indica Group]	3.50617	3.5505	4.34459	0.621388	0.530064	0.491868	3.52941e-21	4.46146e-20	yes
LOC_Os07g09600.MSUv7.0	vesicle-associated membrane protein 721 [Oryza sativa Japonica Group]	41.9525	43.0791	44.5363	14.4487	13.5625	14.3884	3.63165e-21	4.58531e-20	yes
LOC_Os03g17000.MSUv7.0	trifunctional UDP-glucose 4,6-dehydratase/UDP-4-keto-6-deoxy-D-glucose 3,5-epimerase/UDP-4-keto-L-rhamnose-reductase RHM1 isoform X1 [Oryza sativa Japonica Group];rhamnose biosynthetic enzyme 1, putative, expressed [Oryza sativa Japonica Group]	12.8864	15.31	13.4418	4.06646	4.11173	4.04218	3.65994e-21	4.61831e-20	yes
LOC_Os07g12730.MSUv7.0	protein LURP-one-related 10 [Oryza sativa Japonica Group]	21.0786	25.5254	16.2016	3.92253	3.79012	4.18935	4.76e-21	5.97487e-20	yes
LOC_Os01g59060.MSUv7.0	50S ribosomal protein L34, chloroplastic [Oryza sativa Japonica Group]	112.943	93.5783	115.653	30.1177	24.5558	28.9749	4.99541e-21	6.2594e-20	yes
LOC_Os10g41710.MSUv7.0	10 kDa chaperonin 1, chloroplastic [Oryza sativa Japonica Group]	47.5568	39.9735	41.1651	11.142	8.15264	10.2908	5.36106e-21	6.70975e-20	yes
LOC_Os09g34910.MSUv7.0	hypothetical protein OsJ_30047 [Oryza sativa Japonica Group]	69.2348	63.8151	65.8391	19.8093	20.623	23.9773	5.9246e-21	7.40213e-20	yes
LOC_Os05g49320.MSUv7.0	50S ribosomal protein L12, chloroplastic-like [Oryza sativa Japonica Group]	22.0749	17.2177	18.1206	3.50218	2.75001	2.40782	6.20901e-21	7.73949e-20	yes
LOC_Os07g29224.MSUv7.0	Os07g0474700, partial [Oryza sativa Japonica Group]	10.5389	11.0164	9.39554	2.61481	2.84698	3.05173	7.05097e-21	8.76358e-20	yes
LOC_Os06g05480.MSUv7.0	Os06g0147500, partial [Oryza sativa Japonica Group]	18.6492	21.7163	21.2357	4.91176	3.90809	3.79942	7.22697e-21	8.97714e-20	yes
LOC_Os06g19370.MSUv7.0	uncharacterized protein LOC9269758 isoform X1 [Oryza sativa Japonica Group];uncharacterized protein LOC9269758 isoform X2 [Oryza sativa Japonica Group]	2.82947	3.20533	2.4824	0.174505	0.334341	0.374355	7.56169e-21	9.37667e-20	yes
LOC_Os06g05930.MSUv7.0	Os06g0152600, partial [Oryza sativa Japonica Group]	5.76047	9.47249	6.80862	15.7199	16.8659	14.298	7.66506e-21	9.4939e-20	yes
LOC_Os01g53920.MSUv7.0	receptor-like protein kinase HSL1 [Oryza sativa Japonica Group];putative LRK1 protein [Oryza sativa Japonica Group]	1.36848	1.69612	1.35771	0.124725	0.0903182	0.168445	8.29589e-21	1.02281e-19	yes
LOC_Os06g46140.MSUv7.0	uncharacterized protein LOC4341816 [Oryza sativa Japonica Group]	4.03215	4.7315	3.12659	0.192029	0.372866	0.20376	9.50652e-21	1.16822e-19	yes
LOC_Os07g06990.MSUv7.0	uncharacterized protein LOC4342473 [Oryza sativa Japonica Group]	7.9092	8.93538	9.33418	1.75332	1.70436	2.07919	9.50786e-21	1.16822e-19	yes
LOC_Os03g14654.MSUv7.0	Os03g0251000 [Oryza sativa Japonica Group]	14.6752	10.2881	26.4519	1.39302	1.13491	1.32086	1.02175e-20	1.25326e-19	yes
LOC_Os10g34350.MSUv7.0	uncharacterized protein LOC4348936 [Oryza sativa Japonica Group]	13.2933	11.2094	12.5119	2.77268	2.60506	2.90932	1.04596e-20	1.28149e-19	yes
LOC_Os04g48020.MSUv7.0	uncharacterized protein LOC4336700 [Oryza sativa Japonica Group]	9.1872	9.64689	8.93419	0.647867	0.728151	1.27619	1.05371e-20	1.29026e-19	yes
LOC_Os05g50380.MSUv7.0	glucose-1-phosphate adenylyltransferase large subunit 3, chloroplastic/amyloplastic-like [Oryza sativa Japonica Group]	68.2497	66.6375	20.9206	0.61964	0.937384	1.08251	1.07667e-20	1.31762e-19	yes
LOC_Os09g24690.MSUv7.0	60S ribosomal protein L34 [Oryza sativa Japonica Group]	75.2218	70.4932	75.112	23.8819	21.6888	22.0332	1.0955e-20	1.33914e-19	yes
LOC_Os03g63400.MSUv7.0	basic transcription factor 3 [Oryza sativa Japonica Group];NAC domain containing protein, expressed [Oryza sativa Japonica Group]	34.0711	28.375	28.836	7.79229	6.37652	7.75401	1.12867e-20	1.37734e-19	yes
LOC_Os10g05088.MSUv7.0	GDSL esterase/lipase At5g42170 [Oryza sativa Japonica Group]	0.061617	0.233588	0.159618	1.34548	1.71855	2.64637	1.21874e-20	1.48556e-19	yes
LOC_Os01g61070.MSUv7.0	copper transport protein CCH [Oryza sativa Japonica Group]	56.2979	57.4963	54.389	12.0059	6.35964	7.26014	1.43423e-20	1.74329e-19	yes
LOC_Os12g04360.MSUv7.0	Os12g0138050 [Oryza sativa Japonica Group]	3.74348	5.25929	6.26659	0.182899	0.165335	0.081789	1.56596e-20	1.90233e-19	yes
LOC_Os12g41680.MSUv7.0	NAC domain-containing protein 21/22 isoform X2 [Oryza sativa Japonica Group]	6.92604	9.26708	9.17621	1.36943	0.76551	1.11014	1.62667e-20	1.97496e-19	yes
LOC_Os05g08990.MSUv7.0	glutamine--tRNA ligase [Oryza sativa Japonica Group]	12.4974	12.6798	10.9164	2.92131	3.51472	3.19743	1.69018e-20	2.05091e-19	yes
LOC_Os03g56930.MSUv7.0	protein app1 [Oryza sativa Japonica Group]	20.8138	29.893	36.3455	127.771	107.88	86.8647	1.70321e-20	2.06556e-19	yes
LOC_Os06g47530.MSUv7.0	Os06g0690200 [Oryza sativa Japonica Group]	4.09014	4.06604	3.96198	0.876168	0.699131	0.74842	1.70809e-20	2.06998e-19	yes
LOC_Os10g33190.MSUv7.0	expressed protein [Oryza sativa Japonica Group]	2.73837	2.45705	2.46393	8.03483	4.86912	7.69611	1.70878e-20	2.06998e-19	yes
LOC_Os05g05460.MSUv7.0	Os05g0147300 [Oryza sativa Japonica Group];probable calcium-binding protein CML22 isoform X1 [Oryza sativa Japonica Group]	0.840252	0.764254	1.02277	2.68854	2.46379	2.2958	1.7415e-20	2.10843e-19	yes
LOC_Os03g38940.MSUv7.0	expressed protein [Oryza sativa Japonica Group]	4.73282	4.61505	4.1159	0.454875	0.803378	0.569467	1.77318e-20	2.14558e-19	yes
LOC_Os01g01510.MSUv7.0	something about silencing protein 10 isoform X4 [Oryza sativa Japonica Group]	18.6301	17.0597	14.8677	3.66589	4.66807	3.86172	1.78031e-20	2.153e-19	yes
LOC_Os09g27830.MSUv7.0	protein disulfide isomerase-like 2-3 [Oryza sativa Japonica Group];putative protein disulfide-isomerase A6 precursor [Oryza sativa Japonica Group]	23.3945	27.4823	21.9449	7.3191	7.24134	7.37305	1.91744e-20	2.31493e-19	yes
LOC_Os01g26970.MSUv7.0	uncharacterized protein LOC4325729 isoform X1 [Oryza sativa Japonica Group];Os01g0367400 [Oryza sativa Japonica Group];unknown protein [Oryza sativa Japonica Group];uncharacterized protein LOC4325729 isoform X2 [Oryza sativa Japonica Group]	7.98143	6.41139	5.61318	1.1515	0.964398	0.784647	1.96068e-20	2.36447e-19	yes
LOC_Os03g56270.MSUv7.0	leucine-rich repeat receptor-like serine/threonine-protein kinase BAM1 [Oryza sativa Japonica Group]	2.80752	1.72047	2.3369	4.79766	5.63419	4.26359	2.00806e-20	2.4189e-19	yes
LOC_Os02g37862.MSUv7.0	60S ribosomal protein L6-3 [Oryza sativa Japonica Group]	164.98	143.503	160.817	50.5964	39.379	42.888	2.2603e-20	2.71969e-19	yes
LOC_Os03g37960.MSUv7.0	RecName: Full=Acyl-CoA-binding domain-containing protein 3; Short=Acyl-CoA binding protein 3; Short=OsACBP3	1.21443	1.54882	1.85406	6.26558	7.22183	5.76207	2.42346e-20	2.91276e-19	yes
LOC_Os02g04650.MSUv7.0	uncharacterized protein LOC4328250 [Oryza sativa Japonica Group]	25.24	26.5464	28.1516	7.60993	6.06998	6.23384	2.49491e-20	2.99695e-19	yes
LOC_Os06g48600.MSUv7.0	macrophage migration inhibitory factor homolog [Oryza sativa Japonica Group]	28.0329	26.2292	21.3995	4.6118	3.09645	2.50428	2.521e-20	3.02661e-19	yes
LOC_Os08g25700.MSUv7.0	uncharacterized protein LOC9269424 [Oryza sativa Japonica Group]	39.8876	33.1965	34.5609	9.75674	10.7475	9.6007	2.63153e-20	3.15754e-19	yes
LOC_Os04g39220.MSUv7.0	uncharacterized protein LOC4336098 [Oryza sativa Japonica Group]	6.24825	5.97052	5.72271	1.48063	1.38485	1.13065	2.74171e-20	3.28608e-19	yes
LOC_Os02g01560.MSUv7.0	40S ribosomal protein S4 [Oryza sativa Japonica Group]	232.316	202.464	242.49	73.3931	64.0656	71.9836	2.7627e-20	3.3094e-19	yes
LOC_Os02g45170.MSUv7.0	uncharacterized protein LOC4330291 isoform X1 [Oryza sativa Japonica Group]	17.7116	19.9556	15.966	3.6278	5.05901	4.13644	2.86667e-20	3.43011e-19	yes
LOC_Os11g07280.MSUv7.0	coatomer subunit beta-1 [Oryza sativa Japonica Group]	10.9539	10.989	10.1819	3.41367	3.53137	3.42168	3.00289e-20	3.59111e-19	yes
LOC_Os04g37550.MSUv7.0	Os04g0448300 [Oryza sativa Japonica Group]	6.74915	7.20398	6.78111	1.40498	1.30866	1.01979	3.08655e-20	3.68501e-19	yes
LOC_Os08g09170.MSUv7.0	CAP-Gly domain-containing linker protein 1 [Oryza sativa Japonica Group]	0.910116	0.852512	1.12742	2.23957	2.08159	2.59244	3.46518e-20	4.13018e-19	yes
LOC_Os01g55510.MSUv7.0	dynein light chain LC6, flagellar outer arm [Oryza sativa Japonica Group]	2.66176	2.22853	3.43879	11.8844	7.76529	7.6276	3.54704e-20	4.22306e-19	yes
LOC_Os04g55720.MSUv7.0	D-3-phosphoglycerate dehydrogenase 3, chloroplastic [Oryza sativa Japonica Group]	30.0532	29.7427	27.4425	7.72335	4.80079	4.78444	3.55395e-20	4.22894e-19	yes
LOC_Os05g48320.MSUv7.0	60S ribosomal protein L37a isoform 2 [Zea mays];60S ribosomal protein L37a-2 [Zea mays]	69.7067	61.0328	70.1286	20.2907	16.3062	16.1319	3.69689e-20	4.39417e-19	yes
LOC_Os07g08660.MSUv7.0	40S ribosomal protein S15 [Oryza sativa Japonica Group]	104.742	89.7899	105.052	30.9251	28.932	28.1561	3.82516e-20	4.54412e-19	yes
LOC_Os04g48410.MSUv7.0	copper chaperone for superoxide dismutase, chloroplastic [Oryza sativa Japonica Group]	33.2976	31.5486	25.3498	7.092	5.61121	7.98292	3.90416e-20	4.63541e-19	yes
LOC_Os07g35004.MSUv7.0	cysteine-rich receptor-like protein kinase 6 isoform X2 [Oryza sativa Japonica Group]	7.14323	7.89534	9.39057	1.64499	1.68815	1.76029	3.92677e-20	4.65711e-19	yes
LOC_Os10g07004.MSUv7.0	Os10g0157750 [Oryza sativa Japonica Group]	5.88738	5.07695	4.8582	0.971541	0.800149	0.858733	4.43232e-20	5.25089e-19	yes
LOC_Os02g34930.MSUv7.0	uncharacterized protein LOC9269000 [Oryza sativa Japonica Group]	11.8468	12.6791	9.19168	0.980271	0.84931	1.75899	4.60909e-20	5.45501e-19	yes
LOC_Os01g70490.MSUv7.0	putative potassium transporter [Oryza sativa Japonica Group]	5.44611	8.36509	4.12557	0.732143	0.765965	0.683366	4.67417e-20	5.52827e-19	yes
LOC_Os04g46620.MSUv7.0	T-complex protein 1 subunit alpha [Oryza sativa Japonica Group]	33.9093	33.7862	31.7161	11.4623	10.0697	9.90277	4.75051e-20	5.60931e-19	yes
LOC_Os05g09500.MSUv7.0	hexokinase-7 [Oryza sativa Japonica Group]	5.74467	4.84029	6.29282	0.946802	0.692446	0.733153	4.92501e-20	5.80897e-19	yes
LOC_Os04g59040.MSUv7.0	soluble inorganic pyrophosphatase [Oryza sativa Japonica Group]	24.8443	26.5119	28.0625	6.54251	7.50909	6.29239	5.22416e-20	6.15506e-19	yes
LOC_Os02g02390.MSUv7.0	uncharacterized protein LOC4328072 [Oryza sativa Japonica Group]	64.6581	62.9665	51.3228	17.0388	18.8656	19.3457	5.48918e-20	6.4567e-19	yes
LOC_Os03g13540.MSUv7.0	purple acid phosphatase 3 [Oryza sativa Japonica Group]	32.3811	39.2932	29.6956	10.0058	8.53556	8.23455	5.51539e-20	6.48397e-19	yes
LOC_Os03g61600.MSUv7.0	phosphoribosylformylglycinamidine cyclo-ligase, chloroplastic [Oryza sativa Japonica Group]	14.3216	12.6868	12.146	3.17341	2.38098	2.88135	5.69076e-20	6.68283e-19	yes
LOC_Os01g57340.MSUv7.0	putative disease resistance RPP13-like protein 1 [Oryza sativa Japonica Group]	9.20569	9.73172	7.47571	1.84328	2.37095	1.88597	5.81172e-20	6.82116e-19	yes
LOC_Os06g29810.MSUv7.0	hypothetical protein OsJ_21426 [Oryza sativa Japonica Group]	4.29151	3.93898	3.21801	0.795835	0.671355	0.752133	5.96213e-20	6.99388e-19	yes
LOC_Os05g08854.MSUv7.0	60S ribosomal protein L18a-like protein [Oryza sativa Japonica Group];Os05g0181200, partial [Oryza sativa Japonica Group]	1.8331	2.08653	1.8373	3.44332	4.72396	3.79933	6.34554e-20	7.43552e-19	yes
LOC_Os10g06720.MSUv7.0	aldose 1-epimerase [Oryza sativa Japonica Group]	9.76666	10.9254	10.2429	2.38688	2.26089	1.91226	6.48057e-20	7.58961e-19	yes
LOC_Os02g48640.MSUv7.0	uncharacterized protein LOC4330531 [Oryza sativa Japonica Group]	11.2964	12.4434	12.0907	3.22503	2.98983	3.53641	6.7823e-20	7.93433e-19	yes
LOC_Os02g09250.MSUv7.0	ent-isokaurene C2/C3-hydroxylase-like [Oryza sativa Japonica Group]	7.90742	8.27398	11.2575	1.20643	0.974646	0.513302	7.03379e-20	8.21513e-19	yes
LOC_Os01g71690.MSUv7.0	Glucan endo-1,3-beta-glucosidase GII [Dichanthelium oligosanthes]	3.9453	6.15457	6.67353	0.79148	0.810305	0.826901	7.46892e-20	8.7186e-19	yes
LOC_Os05g48310.MSUv7.0	hypothetical protein OsI_20933 [Oryza sativa Indica Group];60S ribosomal protein L35a-2 [Oryza sativa Japonica Group]	53.541	52.5712	55.8439	15.914	10.8537	13.2056	7.95598e-20	9.26703e-19	yes
LOC_Os10g35490.MSUv7.0	uncharacterized protein LOC4349014 isoform X2 [Oryza sativa Japonica Group]	0.36344	0.494211	0.284509	1.88915	2.9159	1.56415	8.19194e-20	9.53155e-19	yes
LOC_Os03g27990.MSUv7.0	protein STRUBBELIG-RECEPTOR FAMILY 7 isoform X1 [Oryza sativa Japonica Group]	9.90187	11.5141	12.1059	1.71648	0.993601	0.584507	8.55699e-20	9.94553e-19	yes
LOC_Os10g41190.MSUv7.0	hexose carrier protein HEX6 [Oryza sativa Japonica Group]	21.4398	18.8029	14.3048	4.26435	4.17765	3.97157	9.26074e-20	1.07577e-18	yes
LOC_Os04g54380.MSUv7.0	uncharacterized protein LOC9267409 [Oryza sativa Japonica Group]	8.65295	6.63057	5.33143	0.641234	0.85408	1.06201	9.65294e-20	1.11951e-18	yes
LOC_Os05g48220.MSUv7.0	Os05g0555800, partial [Oryza sativa Japonica Group]	43.8045	37.2337	43.7354	11.7688	8.96641	10.3623	9.70473e-20	1.12491e-18	yes
LOC_Os06g51310.MSUv7.0	protein argonaute 1D [Oryza sativa Japonica Group]	22.7482	21.5573	17.1206	5.78085	5.91312	5.90824	1.10316e-19	1.27715e-18	yes
LOC_Os05g35170.MSUv7.0	NAC domain-containing protein 78 isoform X1 [Oryza sativa Japonica Group];NAC domain-containing protein 78 isoform X2 [Oryza sativa Japonica Group]	80.7131	80.7919	72.6961	24.6659	28.6787	26.0452	1.1561e-19	1.33504e-18	yes
LOC_Os03g20840.MSUv7.0	putative disease resistance protein RGA4 [Oryza sativa Japonica Group]	1.06473	1.30784	0.997254	0.090852	0.068308	0.078102	1.15825e-19	1.33681e-18	yes
LOC_Os01g42520.MSUv7.0	Os01g0611000, partial [Oryza sativa Japonica Group]	6.10579	7.8042	14.8203	0.912251	0.854377	0.69164	1.16379e-19	1.34175e-18	yes
LOC_Os04g57890.MSUv7.0	dolichyl-diphosphooligosaccharide--protein glycosyltransferase subunit STT3B [Oryza sativa Japonica Group]	14.5302	14.329	11.4577	3.89921	3.57093	3.80614	1.20431e-19	1.38773e-18	yes
LOC_Os02g40880.MSUv7.0	probable 60S ribosomal protein L14 [Oryza sativa Japonica Group]	115.072	104.955	118.16	36.1619	28.1408	28.7496	1.20574e-19	1.38864e-18	yes
LOC_Os07g04220.MSUv7.0	probable LRR receptor-like serine/threonine-protein kinase At2g16250 [Oryza sativa Japonica Group]	2.13694	2.4371	2.43674	0.278827	0.119659	0.201179	1.27667e-19	1.46797e-18	yes
LOC_Os12g12130.MSUv7.0	Leucine Rich Repeat family protein, expressed [Oryza sativa Japonica Group]	11.3016	11.5756	7.82591	2.08317	2.2932	2.28879	1.45305e-19	1.66899e-18	yes
LOC_Os05g06660.MSUv7.0	serine carboxypeptidase-like 26 [Oryza sativa Japonica Group]	7.91996	6.85462	6.60975	0.985184	1.44477	1.24002	1.48828e-19	1.70854e-18	yes
LOC_Os04g15920.MSUv7.0	hypothetical protein OsI_14481 [Oryza sativa Indica Group]	2.19779	4.38229	3.49007	0.054136	0.197436	0.118142	1.50784e-19	1.72915e-18	yes
LOC_Os01g56630.MSUv7.0	dymeclin [Oryza sativa Japonica Group]	8.56142	10.5799	8.07994	1.97857	1.31583	1.09325	1.54526e-19	1.77112e-18	yes
LOC_Os05g51830.MSUv7.0	putative histone deacetylase HD2 [Oryza sativa Japonica Group]	72.6977	69.7939	64.2862	23.4928	19.8128	19.2911	1.57351e-19	1.80254e-18	yes
LOC_Os06g21210.MSUv7.0	hypothetical protein OsI_22732 [Oryza sativa Indica Group]	34.6892	32.6161	29.3975	8.25339	8.76625	8.9049	1.6269e-19	1.86271e-18	yes
LOC_Os08g38086.MSUv7.0	heat shock protein 90-5, chloroplastic [Oryza sativa Japonica Group]	51.7732	45.5153	40.4387	12.827	13.3376	14.9902	1.62986e-19	1.8651e-18	yes
LOC_Os06g18820.MSUv7.0	U-box domain-containing protein 35 [Oryza sativa Japonica Group];Os06g0291500 [Oryza sativa Japonica Group]	1.26942	2.11608	1.6152	0.120163	0.149195	0.110733	1.72121e-19	1.96755e-18	yes
LOC_Os05g42040.MSUv7.0	scopoletin glucosyltransferase [Oryza sativa Japonica Group]	6.66466	7.05966	5.40944	1.05779	1.10691	0.701063	1.7847e-19	2.03734e-18	yes
LOC_Os02g10450.MSUv7.0	uncharacterized protein LOC4328627 [Oryza sativa Japonica Group]	0.946499	0.699621	0.88299	2.53699	2.49624	3.77867	1.78512e-19	2.03734e-18	yes
LOC_Os07g08340.MSUv7.0	pyruvate kinase isozyme A, chloroplastic [Oryza sativa Japonica Group];Os07g0181000, partial [Oryza sativa Japonica Group]	12.8224	14.8647	10.6415	2.54376	3.05136	3.07242	1.79102e-19	2.043e-18	yes
LOC_Os05g05080.MSUv7.0	Os05g0142600 [Oryza sativa Japonica Group]	9.41817	12.023	11.2444	0.811901	0.25651	0.207497	1.80569e-19	2.05864e-18	yes
LOC_Os02g01010.MSUv7.0	protein disulfide isomerase-like 1-4 [Oryza sativa Japonica Group]	9.80216	10.778	10.5551	2.90251	2.32866	2.51996	1.82324e-19	2.07755e-18	yes
LOC_Os03g55540.MSUv7.0	zinc finger protein 1 [Oryza sativa Japonica Group]	42.7032	46.9084	37.2708	10.5464	10.7133	7.58725	1.95113e-19	2.22209e-18	yes
LOC_Os07g10720.MSUv7.0	PREDICTED: 40S ribosomal protein S15a-1-like [Oryza brachyantha]	135.716	113.917	131.995	40.3828	33.8034	36.7162	2.05297e-19	2.33561e-18	yes
LOC_Os10g41060.MSUv7.0	VAN3-binding protein [Oryza sativa Japonica Group]	4.50578	5.90304	3.91034	0.765522	0.434107	0.445382	2.15855e-19	2.45183e-18	yes
LOC_Os10g41490.MSUv7.0	serine/threonine-protein kinase SAPK3 [Oryza sativa Japonica Group];Os10g0564500 [Oryza sativa Japonica Group]	18.9286	19.1791	16.3355	5.17896	4.0294	4.34892	2.33366e-19	2.64374e-18	yes
LOC_Os09g36930.MSUv7.0	probable aquaporin PIP2-7 [Oryza sativa Japonica Group]	372.444	364.659	319.091	130.86	125.143	130.84	2.48627e-19	2.81367e-18	yes
LOC_Os03g42464.MSUv7.0	transposon protein, putative, CACTA, En/Spm sub-class [Oryza sativa Japonica Group]	8.1134	10.068	5.78102	1.55919	1.5595	1.48933	2.52965e-19	2.86126e-18	yes
LOC_Os08g40530.MSUv7.0	calcium-transporting ATPase 5, plasma membrane-type-like [Oryza sativa Japonica Group]	14.8842	16.7881	15.5246	4.77922	4.91837	5.47284	2.76472e-19	3.11894e-18	yes
LOC_Os06g38340.MSUv7.0	receptor kinase-like protein Xa21 [Oryza sativa Japonica Group]	6.26076	6.44707	4.99567	0.757802	1.27081	0.966746	2.86619e-19	3.23002e-18	yes
LOC_Os02g18550.MSUv7.0	Os02g0287000, partial [Oryza sativa Japonica Group]	80.6849	71.4596	82.2034	25.4426	20.9599	23.3915	2.8694e-19	3.23194e-18	yes
LOC_Os04g01290.MSUv7.0	OSJNBa0094O15.2 [Oryza sativa Japonica Group];eukaryotic translation initiation factor 3 subunit M [Oryza sativa Japonica Group]	50.4788	46.8197	46.6111	16.2083	15.2939	17.707	3.00391e-19	3.38168e-18	yes
LOC_Os06g26234.MSUv7.0	1,4-alpha-glucan-branching enzyme 3, chloroplastic/amyloplastic isoform X2 [Oryza sativa Japonica Group]	7.76161	6.78846	5.10085	1.21479	0.646769	0.760988	3.02257e-19	3.40091e-18	yes
LOC_Os03g40180.MSUv7.0	60S ribosomal protein L15 [Oryza sativa Japonica Group];hypothetical protein OsI_19264 [Oryza sativa Indica Group]	79.9672	72.1666	87.8142	24.1571	18.3752	21.8506	3.09955e-19	3.4857e-18	yes
LOC_Os12g05430.MSUv7.0	60S ribosomal protein L26-1 [Oryza sativa Japonica Group]	70.8898	65.7078	73.5302	20.3763	15.0533	19.7931	3.12727e-19	3.51504e-18	yes
LOC_Os03g48970.MSUv7.0	nuclear transcription factor Y subunit A-9 isoform X2 [Oryza sativa Japonica Group];Os03g0696300, partial [Oryza sativa Japonica Group]	32.1248	33.6513	30.7995	11.9046	11.1727	11.9885	3.16383e-19	3.55426e-18	yes
LOC_Os06g44034.MSUv7.0		12.6642	13.4282	10.3751	2.90149	2.74999	3.25766	3.29757e-19	3.69679e-18	yes
LOC_Os01g47560.MSUv7.0	uncharacterized protein LOC4326856 isoform X1 [Oryza sativa Japonica Group]	4.537	5.01552	3.69066	0.694167	0.613148	0.772185	3.41301e-19	3.82421e-18	yes
LOC_Os01g49290.MSUv7.0	guanine nucleotide-binding protein subunit beta-like protein A [Oryza sativa Japonica Group]	90.4067	72.9791	79.8403	25.0611	19.7637	22.9777	3.58603e-19	4.01598e-18	yes
LOC_Os11g29190.MSUv7.0	40S ribosomal protein S5 [Oryza sativa Japonica Group]	126.298	107.166	129.491	37.1222	33.9365	39.253	3.59686e-19	4.02602e-18	yes
LOC_Os05g31490.MSUv7.0	conserved oligomeric Golgi complex subunit 5 [Oryza sativa Japonica Group]	7.70821	7.38903	6.64383	1.79257	1.76729	2.01714	3.61138e-19	4.04016e-18	yes
LOC_Os03g08080.MSUv7.0	ylmG homolog protein 2, chloroplastic [Oryza sativa Japonica Group]	38.5318	32.7304	33.0372	9.97678	8.17544	9.63566	3.62404e-19	4.05222e-18	yes
LOC_Os01g64630.MSUv7.0	actin-7 [Oryza sativa Japonica Group]	129.752	140.436	125.936	47.6769	51.3538	51.8259	4.4006e-19	4.90522e-18	yes
LOC_Os09g39960.MSUv7.0	dynamin-related protein 1E isoform X2 [Oryza sativa Japonica Group]	20.3916	23.4621	21.0973	7.18352	6.78349	6.39711	4.47288e-19	4.98321e-18	yes
LOC_Os02g40510.MSUv7.0	two-component response regulator-like PRR1 [Oryza sativa Japonica Group]	14.3926	14.4787	14.1466	3.43805	3.96343	4.55706	5.3009e-19	5.89044e-18	yes
LOC_Os03g08330.MSUv7.0	protein TIFY 11b [Oryza sativa Japonica Group]	3.61615	4.84246	4.94051	0.413386	0.296925	0.306201	5.3347e-19	5.92494e-18	yes
LOC_Os12g38880.MSUv7.0	Os12g0577900, partial [Oryza sativa Japonica Group]	5.47793	5.55485	4.46513	0.758661	0.59214	1.03921	5.57431e-19	6.18466e-18	yes
LOC_Os12g06610.MSUv7.0	hypothetical protein OsJ_35321 [Oryza sativa Japonica Group]	10.8537	10.4487	8.6057	2.30501	2.66253	2.30354	5.58627e-19	6.19474e-18	yes
LOC_Os12g05650.MSUv7.0	ACT domain-containing protein ACR12 [Oryza sativa Japonica Group]	87.3766	86.1253	86.0379	28.1877	28.6807	33.4145	5.67027e-19	6.28465e-18	yes
LOC_Os02g57010.MSUv7.0	28 kDa ribonucleoprotein, chloroplastic [Oryza sativa Japonica Group]	53.6956	50.3158	44.308	15.9532	13.8534	15.6578	5.70676e-19	6.32183e-18	yes
LOC_Os07g48550.MSUv7.0	NAC domain-containing protein 87 [Oryza sativa Japonica Group]	50.1097	58.1514	38.6918	3.50365	2.28052	1.3872	5.7285e-19	6.34265e-18	yes
LOC_Os01g61970.MSUv7.0	protein GPR107 [Oryza sativa Japonica Group]	24.3477	25.0602	26.2998	8.64731	7.81929	8.05748	5.73892e-19	6.35091e-18	yes
LOC_Os07g42170.MSUv7.0	60S ribosomal protein L27a-2 [Oryza sativa Japonica Group]	49.9497	48.5334	46.1328	14.8874	12.0182	14.6531	5.86568e-19	6.48119e-18	yes
LOC_Os01g68770.MSUv7.0	selenium-binding protein 1 [Oryza sativa Japonica Group]	39.2396	40.4094	40.3291	14.1128	11.5325	12.3284	5.98458e-19	6.60916e-18	yes
LOC_Os05g34040.MSUv7.0	uncharacterized protein LOC4338780 [Oryza sativa Japonica Group]	11.2292	11.0049	8.95616	2.05036	2.53037	2.67541	6.05637e-19	6.68159e-18	yes
LOC_Os09g35890.MSUv7.0	kinesin-like protein KIN-7J isoform X2 [Oryza sativa Japonica Group]	0.503571	0.37543	0.664034	1.37218	1.67475	1.83086	6.82025e-19	7.5166e-18	yes
LOC_Os03g37970.MSUv7.0	60S ribosomal protein L13-2 [Oryza sativa Japonica Group]	113.386	98.5631	112.309	36.4536	31.8916	32.6064	7.00587e-19	7.71722e-18	yes
LOC_Os03g21530.MSUv7.0	ribosome biogenesis protein bms1 [Oryza sativa Japonica Group]	11.9271	11.0903	9.28216	2.66351	3.01622	3.11575	7.40865e-19	8.14838e-18	yes
LOC_Os05g39350.MSUv7.0	Os05g0470000, partial [Oryza sativa Japonica Group]	2.96402	3.72905	3.27115	0.454656	0.310927	0.262268	7.73522e-19	8.49887e-18	yes
LOC_Os02g50810.MSUv7.0	uncharacterized protein LOC4330688 [Oryza sativa Japonica Group];Os02g0741700 [Oryza sativa Japonica Group]	0.856221	0.524305	0.855013	2.11054	2.46541	2.33532	8.10735e-19	8.90317e-18	yes
LOC_Os05g34470.MSUv7.0	thioredoxin-like fold domain-containing protein MRL7L homolog, chloroplastic [Oryza sativa Japonica Group]	28.8376	27.5781	24.599	7.65681	6.29014	8.73613	8.40421e-19	9.21977e-18	yes
LOC_Os01g52010.MSUv7.0	tryptophan aminotransferase-related protein 3 [Oryza sativa Japonica Group]	23.9386	26.9305	20.1459	5.63155	3.71204	5.68976	8.72105e-19	9.56247e-18	yes
LOC_Os02g17780.MSUv7.0	ent-copalyl diphosphate synthase 1, chloroplastic [Oryza sativa Japonica Group]	1.09008	0.818448	0.821878	1.84407	2.0153	1.97824	9.78462e-19	1.07123e-17	yes
LOC_Os08g09610.MSUv7.0	uncharacterized protein LOC4344871 [Oryza sativa Japonica Group]	11.5187	11.1012	7.61798	1.59219	1.52599	1.64746	9.87527e-19	1.0806e-17	yes
LOC_Os11g05550.MSUv7.0	protein FAF-like, chloroplastic [Oryza sativa Japonica Group]	2.03047	2.64005	2.85715	5.35046	4.67869	5.56686	1.03121e-18	1.12725e-17	yes
LOC_Os07g38810.MSUv7.0	L-type lectin-domain containing receptor kinase IV.1 [Oryza sativa Japonica Group]	6.51733	8.18704	7.35265	1.59227	1.77229	1.42045	1.03578e-18	1.13168e-17	yes
LOC_Os04g32800.MSUv7.0	OSJNBb0014D23.11 [Oryza sativa Japonica Group]	3.17498	3.94594	2.68833	0.074016	0.062735	0	1.03885e-18	1.13445e-17	yes
LOC_Os06g50390.MSUv7.0	aspartyl protease family protein 1 [Oryza sativa Japonica Group]	7.05169	8.02317	7.71485	1.83456	1.53148	1.82338	1.05731e-18	1.15403e-17	yes
LOC_Os09g31180.MSUv7.0	60S ribosomal protein L9 [Oryza sativa Japonica Group]	198.388	185.443	221.71	63.0259	42.7593	50.7046	1.07855e-18	1.17661e-17	yes
LOC_Os03g51479.MSUv7.0	Maf-like protein, expressed [Oryza sativa Japonica Group];hypothetical protein [Oryza sativa Japonica Group];maf-like protein DDB_G0281937 isoform X1 [Oryza sativa Japonica Group]	5.76963	6.65879	5.87332	1.08914	0.901655	0.562143	1.10793e-18	1.20804e-17	yes
LOC_Os02g21660.MSUv7.0	hypothetical protein OsJ_06480 [Oryza sativa Japonica Group]	55.6474	46.6038	47.2231	15.3543	14.1925	12.7238	1.14429e-18	1.24643e-17	yes
LOC_Os01g64470.MSUv7.0	NDR1/HIN1-like protein 10 [Oryza sativa Japonica Group]	9.63323	13.2072	14.641	0.549311	1.13525	0.21931	1.20123e-18	1.30647e-17	yes
LOC_Os02g21920.MSUv7.0	Os02g0324700, partial [Oryza sativa Japonica Group]	29.5804	32.6757	36.8094	8.79938	6.64848	8.69951	1.21786e-18	1.32388e-17	yes
LOC_Os02g18380.MSUv7.0	60S ribosomal protein L27-3 [Oryza sativa Japonica Group]	166.218	155.139	175.358	55.5634	42.8716	48.7036	1.27998e-18	1.3907e-17	yes
LOC_Os02g38050.MSUv7.0	protein NBR1 homolog isoform X2 [Oryza sativa Japonica Group];protein NBR1 homolog isoform X1 [Oryza sativa Japonica Group]	148.34	162.14	127.3	47.3358	43.4624	36.5331	1.30078e-18	1.4126e-17	yes
LOC_Os06g40440.MSUv7.0	Os06g0606700 [Oryza sativa Japonica Group]	55.5843	61.3993	42.1586	14.0206	13.9177	14.5282	1.55554e-18	1.685e-17	yes
LOC_Os12g28250.MSUv7.0	NB-ARC domain containing protein, expressed [Oryza sativa Japonica Group]	11.1582	10.5066	7.61391	2.09908	2.00651	2.0346	1.56274e-18	1.69195e-17	yes
LOC_Os01g50622.MSUv7.0	bifunctional nuclease 1 [Oryza sativa Japonica Group]	19.9091	19.2142	12.2588	0.857796	0.343502	0.315492	1.60131e-18	1.73283e-17	yes
LOC_Os07g46280.MSUv7.0	beta-glucosidase 26 [Oryza sativa Japonica Group]	3.64614	3.02173	3.43294	0.566551	0.488005	0.426617	1.62012e-18	1.75054e-17	yes
LOC_Os01g57310.MSUv7.0	putative disease resistance RPP13-like protein 1 [Oryza sativa Japonica Group]	8.2257	8.39449	6.19778	1.4195	1.92119	1.7029	1.65622e-18	1.78865e-17	yes
LOC_Os04g33990.MSUv7.0	NDR1/HIN1-like protein 12 [Oryza sativa Japonica Group]	3.20528	2.78085	3.67019	7.43302	5.66725	6.57717	1.70666e-18	1.84219e-17	yes
LOC_Os01g50930.MSUv7.0	protein PLASTID TRANSCRIPTIONALLY ACTIVE 7 isoform X1 [Oryza sativa Japonica Group]	68.0447	62.4156	55.0122	18.7699	16.0232	19.8365	1.74461e-18	1.88034e-17	yes
LOC_Os03g03360.MSUv7.0	probable polygalacturonase [Oryza sativa Japonica Group]	74.0938	58.8945	64.7689	20.9293	19.0398	20.2928	1.7581e-18	1.89393e-17	yes
LOC_Os10g38040.MSUv7.0	uncharacterized protein LOC4349160 [Oryza sativa Japonica Group]	7.06806	7.90566	8.14147	0.669736	0.579336	1.23847	1.81113e-18	1.9491e-17	yes
LOC_Os03g58204.MSUv7.0	60S ribosomal protein L4 [Oryza sativa Japonica Group]	59.7714	51.7234	59.9443	18.5208	16.7485	18.3583	2.14153e-18	2.30236e-17	yes
LOC_Os01g40580.MSUv7.0	hypersensitive-induced response protein 1-like [Oryza sativa Japonica Group]	2.05899	4.27964	2.57888	0.046187	0.061937	0.047807	2.1993e-18	2.36329e-17	yes
LOC_Os01g37460.MSUv7.0	zinc finger Ran-binding domain-containing protein 2 [Oryza sativa Japonica Group]	3.51266	3.45706	6.31904	11.6536	10.8471	11.5962	2.29066e-18	2.45777e-17	yes
LOC_Os02g47450.MSUv7.0	uncharacterized protein LOC4330447 [Oryza sativa Japonica Group]	6.97662	7.56068	6.61027	1.67503	1.25908	1.35446	2.34147e-18	2.51104e-17	yes
LOC_Os11g07440.MSUv7.0	probable alkaline/neutral invertase F [Oryza sativa Japonica Group];Neutral/alkaline invertase, putative, expressed [Oryza sativa Japonica Group]	2.73461	2.99069	2.75769	0.431364	0.291648	0.26044	2.77712e-18	2.96935e-17	yes
LOC_Os07g03710.MSUv7.0	Os07g0129200, partial [Oryza sativa Japonica Group]	2.65848	4.94007	8.12775	0.063122	0.03561	0	2.78492e-18	2.97621e-17	yes
LOC_Os07g35140.MSUv7.0	cysteine-rich receptor-like protein kinase 10 [Oryza sativa Japonica Group];receptor-like protein kinase-like [Oryza sativa Japonica Group]	2.43206	2.76678	3.16017	0.382674	0.186541	0.20798	2.78702e-18	2.97698e-17	yes
LOC_Os01g16040.MSUv7.0	thylakoid ADP,ATP carrier protein, chloroplastic [Oryza sativa Japonica Group]	14.7353	14.864	12.7239	3.48145	3.9256	4.21253	2.84028e-18	3.03235e-17	yes
LOC_Os10g22039.MSUv7.0	mitochondrial import inner membrane translocase subunit TIM22-3 [Oryza sativa Japonica Group];hypothetical protein OsJ_31243 [Oryza sativa Japonica Group]	46.7414	41.0786	42.8011	13.3396	12.5641	13.6071	3.00013e-18	3.20143e-17	yes
LOC_Os12g41940.MSUv7.0	remorin 4.1-like isoform X2 [Oryza sativa Japonica Group];uncharacterized protein LOC4352782 isoform X1 [Oryza sativa Japonica Group]	1.73385	1.18967	1.10811	4.34489	4.11525	2.90668	3.04103e-18	3.24347e-17	yes
LOC_Os03g04070.MSUv7.0	NAC domain-containing protein 22-like [Oryza sativa Japonica Group]	7.60525	7.36587	5.34399	0.990965	0.545563	0.780116	3.0515e-18	3.25302e-17	yes
LOC_Os01g19840.MSUv7.0	60S ribosomal protein L29-1 [Oryza sativa Japonica Group]	119.427	116.685	118.707	40.4058	34.7997	41.6275	3.13731e-18	3.34118e-17	yes
LOC_Os08g23710.MSUv7.0	hypothetical protein SORBI_3002G258800 [Sorghum bicolor]	112.188	99.6558	108.906	36.117	34.0416	38.7135	3.2449e-18	3.45405e-17	yes
LOC_Os12g25690.MSUv7.0	UDP-glucose 6-dehydrogenase 4 [Oryza sativa Japonica Group]	8.51644	8.87539	7.32151	2.04012	1.84415	1.94017	3.36091e-18	3.57577e-17	yes
LOC_Os09g12600.MSUv7.0	phosphoenolpyruvate/phosphate translocator 1, chloroplastic [Oryza sativa Japonica Group]	11.7296	10.4257	10.9289	2.88227	2.07569	2.29015	3.38888e-18	3.60374e-17	yes
LOC_Os01g16620.MSUv7.0	hypothetical protein [Oryza sativa Japonica Group]	12.1384	12.177	10.9242	3.13591	2.86261	3.40305	3.56848e-18	3.79285e-17	yes
LOC_Os01g04350.MSUv7.0	17.9 kDa heat shock protein 2 [Oryza sativa Japonica Group]	107.214	132.452	92.4177	32.0249	28.5308	33.333	3.7033e-18	3.9342e-17	yes
LOC_Os07g03810.MSUv7.0	putative receptor-like protein kinase [Oryza sativa Japonica Group]	1.00636	1.57365	1.2616	0.041958	0.075441	0.040028	3.82408e-18	4.06051e-17	yes
LOC_Os05g41630.MSUv7.0	unknown protein [Oryza sativa Japonica Group]	2.21194	2.70478	2.60738	4.94856	5.29763	5.22225	4.00663e-18	4.24747e-17	yes
LOC_Os12g32280.MSUv7.0	upstream activation factor subunit spp27 [Oryza sativa Japonica Group]	25.0062	21.2451	18.5049	3.74053	3.48444	2.23828	4.10668e-18	4.34984e-17	yes
LOC_Os01g55730.MSUv7.0	uncharacterized protein C9orf85 homolog [Oryza sativa Japonica Group]	23.9485	25.6773	22.8973	7.20719	5.87026	6.40839	4.23684e-18	4.48329e-17	yes
LOC_Os03g04060.MSUv7.0	chitinase 11 [Oryza sativa Japonica Group]	24.7865	28.9661	25.7771	5.30838	6.35466	7.6706	4.62475e-18	4.88896e-17	yes
LOC_Os08g41090.MSUv7.0	putative L-ascorbate peroxidase 6 [Oryza sativa Japonica Group]	21.3242	18.9332	23.2813	4.50396	4.01983	5.82257	4.62944e-18	4.89151e-17	yes
LOC_Os08g44930.MSUv7.0	hypothetical protein OsI_30296 [Oryza sativa Indica Group];PREDICTED: bet1-like SNARE 1-1 isoform X5 [Oryza brachyantha]	13.2214	13.7747	13.8353	1.62916	1.72404	2.73545	4.81239e-18	5.08232e-17	yes
LOC_Os05g42200.MSUv7.0	cyclin-B1-5-like [Oryza sativa Japonica Group]	9.3617	9.22909	6.2014	1.00319	0.527779	0.865461	4.90904e-18	5.1793e-17	yes
LOC_Os09g15810.MSUv7.0	bifunctional protein FolD 1, mitochondrial isoform X1 [Oryza sativa Japonica Group]	33.6069	36.1125	26.8567	8.34859	9.31213	8.06605	4.98282e-18	5.24734e-17	yes
LOC_Os07g30200.MSUv7.0	asparagine--tRNA ligase, chloroplastic/mitochondrial isoform X2 [Oryza sativa Japonica Group]	40.4703	38.3753	30.213	9.58164	10.7993	10.7248	4.98329e-18	5.24734e-17	yes
LOC_Os04g39900.MSUv7.0	beta-glucosidase 13 [Oryza sativa Japonica Group]	12.4187	14.1848	13.0492	3.31364	3.71465	2.64912	4.98595e-18	5.24757e-17	yes
LOC_Os07g18230.MSUv7.0	L-type lectin-domain containing receptor kinase IV.1 [Oryza sativa Japonica Group]	10.7484	15.1637	8.38408	2.05832	1.28756	1.1283	5.16658e-18	5.43237e-17	yes
LOC_Os12g41190.MSUv7.0	tetratricopeptide repeat protein 1 isoform X1 [Oryza sativa Japonica Group]	17.3002	16.4214	15.5047	4.61089	4.64346	4.41799	5.24655e-18	5.51375e-17	yes
LOC_Os01g56180.MSUv7.0	uncharacterized protein LOC4325501 isoform X1 [Oryza sativa Japonica Group]	19.0274	23.2203	21.889	6.21317	4.56106	5.31081	5.27962e-18	5.54308e-17	yes
LOC_Os02g36850.MSUv7.0	photosynthetic NDH subunit of lumenal location 2, chloroplastic [Oryza sativa Japonica Group]	8.94627	7.71549	4.90292	0.416097	0.695591	0.308252	5.55016e-18	5.81861e-17	yes
LOC_Os02g37280.MSUv7.0	disease resistance protein Pik-1-like [Oryza sativa Japonica Group]	8.36851	16.3459	12.3379	0.734391	0.308539	0.55305	5.55852e-18	5.82169e-17	yes
LOC_Os04g11820.MSUv7.0	ABC transporter G family member 25-like [Oryza sativa Japonica Group]	4.86508	4.40734	3.88421	0.743268	0.878375	1.02885	5.64499e-18	5.90938e-17	yes
LOC_Os12g44230.MSUv7.0	HIPL1 protein [Oryza sativa Japonica Group]	1.78497	1.71644	1.79853	0.147354	0.167036	0.232036	5.72945e-18	5.99488e-17	yes
LOC_Os01g04330.MSUv7.0	probable calcium-binding protein CML16 [Oryza sativa Japonica Group]	8.65043	10.2688	10.0175	1.70992	1.38709	1.77214	5.84331e-18	6.11103e-17	yes
LOC_Os03g55990.MSUv7.0	putative homeodomain leucine-zipper protein Hox9 [Oryza sativa Japonica Group];homeobox-leucine zipper protein ROC4-like [Oryza sativa Japonica Group]	3.98359	3.34216	3.34162	0.39106	0.310459	0.584447	6.11774e-18	6.38251e-17	yes
LOC_Os02g27070.MSUv7.0	pentatricopeptide repeat-containing protein At1g09900 [Oryza sativa Japonica Group]	5.99456	5.0496	4.58744	0.687312	0.55376	1.06712	6.15862e-18	6.42205e-17	yes
LOC_Os12g05080.MSUv7.0	expressed protein [Oryza sativa Japonica Group]	4.22241	4.53091	3.52999	0.663836	0.433141	0.393887	6.30562e-18	6.57215e-17	yes
LOC_Os02g45010.MSUv7.0	transcription factor bHLH110 [Oryza sativa Japonica Group]	0.317831	0.170221	0.218548	1.12836	1.51093	1.12889	6.38564e-18	6.65233e-17	yes
LOC_Os04g52100.MSUv7.0	methionine aminopeptidase 1B, chloroplastic [Oryza sativa Japonica Group]	56.7268	48.183	50.9802	16.6579	14.8976	17.1877	6.44181e-18	6.70759e-17	yes
LOC_Os01g05470.MSUv7.0	factor of DNA methylation 1 [Oryza sativa Japonica Group]	11.4872	10.9147	9.28091	2.69112	2.63687	3.08725	6.5794e-18	6.84755e-17	yes
LOC_Os04g44910.MSUv7.0	L-type lectin-domain containing receptor kinase IV.1 [Oryza sativa Japonica Group]	6.9597	8.39749	7.7526	2.12277	1.93885	1.94593	6.90082e-18	7.17858e-17	yes
LOC_Os12g03090.MSUv7.0	40S ribosomal protein S16-like [Oryza sativa Japonica Group]	83.414	75.9546	85.6689	24.5649	16.8368	22.441	6.9507e-18	7.22698e-17	yes
LOC_Os01g23580.MSUv7.0	pyrophosphate-energized vacuolar membrane proton pump [Oryza sativa Japonica Group]	0.946162	1.16267	1.13507	0.030591	0.024283	0.035736	7.11874e-18	7.39455e-17	yes
LOC_Os07g23640.MSUv7.0	protein TsetseEP [Oryza sativa Japonica Group]	3.45372	4.12106	1.94524	0	0.054997	0.031142	7.57359e-18	7.85564e-17	yes
LOC_Os03g42810.MSUv7.0	putative inositol polyphosphate 5-phosphatase [Oryza sativa Japonica Group];type IV inositol polyphosphate 5-phosphatase 11 isoform X1 [Oryza sativa Japonica Group]	11.8517	16.2269	15.9666	3.24151	2.23378	2.19324	7.77307e-18	8.05089e-17	yes
LOC_Os05g47700.MSUv7.0	non-specific lipid-transfer protein 2 [Oryza sativa Japonica Group]	5.86817	8.84093	4.88694	0.084276	0	0	7.79825e-18	8.07309e-17	yes
LOC_Os12g41250.MSUv7.0	methylcrotonoyl-CoA carboxylase subunit alpha, mitochondrial [Oryza sativa Japonica Group]	17.1505	17.2716	18.9611	5.83493	5.60058	5.38714	7.97466e-18	8.25174e-17	yes
LOC_Os07g44130.MSUv7.0	putative cytochrome P450 [Oryza sativa Japonica Group]	9.71414	12.2631	9.71452	1.84093	1.22135	0.748273	8.07823e-18	8.35489e-17	yes
LOC_Os06g39780.MSUv7.0	ent-cassadiene C11-alpha-hydroxylase 1 [Oryza sativa Japonica Group]	1.83603	2.11015	2.14483	0	0.023933	0.016634	8.95492e-18	9.24381e-17	yes
LOC_Os12g37710.MSUv7.0	psbP domain-containing protein 1, chloroplastic [Oryza sativa Japonica Group]	22.2167	19.9245	22.5179	6.6817	5.70441	6.1263	9.90027e-18	1.0205e-16	yes
LOC_Os04g42270.MSUv7.0	OSJNBa0029H02.21 [Oryza sativa Japonica Group];hypothetical protein OsI_16517 [Oryza sativa Indica Group]	164.1	147.228	185.281	52.5152	50.3465	46.6411	1.05276e-17	1.08412e-16	yes
LOC_Os06g11980.MSUv7.0	uncharacterized protein LOC4340530 [Oryza sativa Japonica Group]	20.5752	23.2428	18.9173	4.74809	2.71344	3.30197	1.06812e-17	1.09942e-16	yes
LOC_Os11g45740.MSUv7.0	transcription factor JAMYB [Oryza sativa Japonica Group]	4.03877	4.62628	6.06554	0.617053	0.490167	0.42786	1.12642e-17	1.15776e-16	yes
LOC_Os03g61810.MSUv7.0	guanosine deaminase [Oryza sativa Japonica Group]	19.4575	20.684	21.5973	5.49136	5.33634	5.23463	1.14087e-17	1.17149e-16	yes
LOC_Os08g32970.MSUv7.0	annexin D5 [Oryza sativa Japonica Group]	0.411634	1.0087	0.504405	2.69142	2.60074	3.42941	1.18454e-17	1.21422e-16	yes
LOC_Os02g13870.MSUv7.0	aquaporin NIP1-1 [Oryza sativa Japonica Group]	2.56386	3.58956	1.87903	0	0.0373	0	1.19152e-17	1.22059e-16	yes
LOC_Os05g43790.MSUv7.0	probable magnesium transporter NIPA6 isoform X1 [Oryza sativa Japonica Group]	12.6034	13.9493	12.3745	4.3062	3.96108	3.92321	1.23277e-17	1.26164e-16	yes
LOC_Os02g48870.MSUv7.0	aspartyl protease family protein At5g10770 [Oryza sativa Japonica Group]	1.78178	2.04632	2.82296	0.07947	0.152482	0.0633	1.29189e-17	1.32026e-16	yes
LOC_Os11g26850.MSUv7.0	Os11g0455500, partial [Oryza sativa Japonica Group]	169.417	167.508	146.531	52.1037	48.5265	61.4733	1.38059e-17	1.41023e-16	yes
LOC_Os03g38590.MSUv7.0	secretory carrier-associated membrane protein 4 [Oryza sativa Japonica Group]	24.3684	30.543	26.1246	7.73247	7.60219	6.02526	1.50268e-17	1.53204e-16	yes
LOC_Os03g18850.MSUv7.0	pathogenesis-related protein 1 [Oryza sativa Japonica Group]	17.6522	19.7643	15.3691	2.35785	2.56424	1.08232	1.5517e-17	1.58044e-16	yes
LOC_Os08g44480.MSUv7.0	ribosomal protein S25 [Zea mays]	106.007	92.4152	110.207	31.8321	23.7874	30.5956	1.57905e-17	1.60609e-16	yes
LOC_Os11g37960.MSUv7.0	barwin [Oryza sativa Japonica Group]	6.40703	8.59649	8.30582	0.743498	0.426816	0.88809	1.79158e-17	1.81796e-16	yes
LOC_Os01g03760.MSUv7.0	transmembrane protein 214-B [Oryza sativa Japonica Group]	22.8734	23.7685	21.7927	7.73619	8.32569	8.45625	1.87433e-17	1.89834e-16	yes
LOC_Os12g11370.MSUv7.0	receptor like protein 26 [Oryza sativa Japonica Group]	8.49862	7.46933	5.10641	1.22788	1.41301	1.39019	2.04293e-17	2.06425e-16	yes
LOC_Os09g23084.MSUv7.0	endoglucanase 22 [Oryza sativa Japonica Group]	4.83404	4.61309	3.2287	0.640031	0.487145	0.671215	2.10304e-17	2.12398e-16	yes
LOC_Os04g36890.MSUv7.0	peptidyl-prolyl cis-trans isomerase FKBP53 [Oryza sativa Japonica Group]	15.1446	13.2334	15.0797	4.28931	3.8165	4.20657	2.18275e-17	2.20345e-16	yes
LOC_Os04g31760.MSUv7.0	Os04g0387000 [Oryza sativa Japonica Group]	1.18527	0.788979	1.09516	3.42462	3.37228	4.58989	2.33388e-17	2.3538e-16	yes
LOC_Os04g15580.MSUv7.0	hypothetical protein OsJ_13471 [Oryza sativa Japonica Group]	5.31804	6.06588	5.9882	1.42899	1.42706	1.51471	2.37007e-17	2.38918e-16	yes
LOC_Os06g48810.MSUv7.0	cation transporter HKT1 [Oryza sativa Japonica Group]	2.80916	2.89908	1.47204	0.148379	0.12091	0.108596	2.39532e-17	2.4135e-16	yes
LOC_Os06g04030.MSUv7.0	Os06g0131001 [Oryza sativa Japonica Group]	329.164	351.077	379.035	122.933	90.3521	105.38	2.40869e-17	2.42584e-16	yes
LOC_Os01g48960.MSUv7.0	glutamate synthase 1 [NADH], chloroplastic isoform X1 [Oryza sativa Japonica Group]	6.70022	7.09084	6.35763	1.68853	2.20415	1.80568	2.43101e-17	2.44717e-16	yes
LOC_Os09g26780.MSUv7.0	protein TIFY 10c [Oryza sativa Japonica Group]	5.83103	6.3912	8.64676	0.788764	0.414042	0.927985	2.47254e-17	2.48781e-16	yes
LOC_Os07g04500.MSUv7.0	uncharacterized protein LOC4342360 [Oryza sativa Japonica Group]	49.6271	53.1533	51.0201	16.286	16.8731	18.351	3.14602e-17	3.15071e-16	yes
LOC_Os12g06910.MSUv7.0	Nrap protein, expressed [Oryza sativa Japonica Group]	9.91591	8.195	6.64863	1.94806	1.85291	1.72461	3.27823e-17	3.28006e-16	yes
LOC_Os01g70080.MSUv7.0	disease resistance protein RPP13-like [Oryza sativa Japonica Group]	2.03412	2.70059	1.83799	0.304523	0.251333	0.263457	3.3535e-17	3.35381e-16	yes
LOC_Os01g37050.MSUv7.0	ribonuclease 3-like protein 1 [Oryza sativa Japonica Group]	41.8346	47.1115	39.2255	12.4214	11.3184	14.8653	3.43758e-17	3.4363e-16	yes
LOC_Os11g31900.MSUv7.0	acyl carrier protein 1, chloroplastic [Oryza sativa Japonica Group];hypothetical protein OsI_36284 [Oryza sativa Indica Group];hypothetical protein OsI_36282 [Oryza sativa Indica Group]	49.5001	42.5805	39.2277	13.6353	10.8134	11.6709	3.54926e-17	3.543e-16	yes
LOC_Os11g06290.MSUv7.0	Os11g0161650, partial [Oryza sativa Japonica Group]	9.03468	9.2176	6.8721	1.73684	1.77915	1.29517	3.73537e-17	3.72705e-16	yes
LOC_Os05g31620.MSUv7.0	probable calcium-binding protein CML15 [Oryza sativa Japonica Group]	11.5024	14.3297	7.67692	1.59863	0.826125	1.06109	3.87218e-17	3.86177e-16	yes
LOC_Os03g05806.MSUv7.0	RNA pseudouridylate synthase family protein, expressed [Oryza sativa Japonica Group]	15.1419	13.1035	14.8092	4.48014	4.23422	4.5763	3.96136e-17	3.94887e-16	yes
LOC_Os11g01480.MSUv7.0	probable transcription factor RL9 isoform X1 [Oryza sativa Japonica Group]	7.25582	8.68226	7.08907	0.984192	0.370787	0.277728	4.0246e-17	4.0082e-16	yes
LOC_Os10g05250.MSUv7.0	Putative wall-associated protein kinase [Oryza sativa]	4.34247	4.04876	3.82774	0.734697	0.730757	0.89999	4.09708e-17	4.0766e-16	yes
LOC_Os11g35040.MSUv7.0	probable aminotransferase TAT2 [Oryza sativa Japonica Group]	0.456992	0.514903	0.387181	1.80386	1.57729	1.39916	4.1466e-17	4.12397e-16	yes
LOC_Os03g10190.MSUv7.0	Seryl-tRNA synthetase, putative, expressed [Oryza sativa Japonica Group]	15.8524	16.8679	14.3646	4.88229	4.67788	4.85819	4.22248e-17	4.19749e-16	yes
LOC_Os03g08440.MSUv7.0	40S ribosomal protein SA [Oryza sativa Japonica Group];40S ribosomal protein SA, putative, expressed [Oryza sativa Japonica Group]	76.944	64.8172	79.0043	23.4815	17.5837	20.3574	4.3326e-17	4.301e-16	yes
LOC_Os06g48200.MSUv7.0	probable xyloglucan endotransglucosylase/hydrolase protein 25 [Oryza sativa Japonica Group]	8.70676	9.2983	19.5742	1.22514	1.33548	0.867268	4.47376e-17	4.43908e-16	yes
LOC_Os07g03050.MSUv7.0	hypothetical protein OsI_24721 [Oryza sativa Indica Group]	3.51308	3.73254	4.14439	0.751662	0.682502	0.755014	4.66331e-17	4.62502e-16	yes
LOC_Os03g38980.MSUv7.0	lysine--tRNA ligase [Oryza sativa Japonica Group];Lysyl-tRNA synthetase, putative, expressed [Oryza sativa Japonica Group]	38.8202	35.0586	32.0992	11.7981	11.743	12.0017	4.973e-17	4.92309e-16	yes
LOC_Os03g55776.MSUv7.0	uncharacterized protein LOC4334231 [Oryza sativa Japonica Group]	54.3993	63.3856	54.5872	17.7141	16.6059	13.6437	5.00453e-17	4.95202e-16	yes
LOC_Os08g03870.MSUv7.0	plant cysteine oxidase 3 isoform X1 [Oryza sativa Japonica Group]	26.3478	24.5429	21.7976	5.51714	2.60864	3.42154	5.89583e-17	5.8179e-16	yes
LOC_Os02g07890.MSUv7.0	60S ribosomal protein L27a-3 [Oryza sativa Japonica Group]	71.7484	79.1785	77.2062	24.8035	18.8149	24.159	5.9335e-17	5.85239e-16	yes
LOC_Os09g37006.MSUv7.0	Os09g0542000, partial [Oryza sativa Japonica Group]	36.0596	36.9929	35.5095	12.4142	11.4392	13.2124	6.36126e-17	6.26856e-16	yes
LOC_Os04g30250.MSUv7.0	hypothetical protein OsI_15545 [Oryza sativa Indica Group];wall-associated receptor kinase 2 [Oryza sativa Japonica Group]	11.1932	12.233	8.8216	0	0.027831	0.097343	6.51931e-17	6.42135e-16	yes
LOC_Os02g58450.MSUv7.0	zinc finger CCCH domain-containing protein 19 isoform X1 [Oryza sativa Japonica Group]	11.0056	10.2097	8.72341	2.0636	2.55582	1.621	6.82385e-17	6.7121e-16	yes
LOC_Os05g51190.MSUv7.0	inactive protein kinase SELMODRAFT_444075 [Oryza sativa Japonica Group];unknow protein [Oryza sativa Japonica Group]	0.805765	0.817978	0.629358	1.33921	1.6108	2.21765	6.90581e-17	6.78961e-16	yes
LOC_Os08g25090.MSUv7.0	grpE protein homolog 2, mitochondrial isoform X2 [Oryza sativa Japonica Group];grpE protein homolog 2, mitochondrial isoform X1 [Oryza sativa Japonica Group]	44.0504	40.8385	40.7052	15.1011	13.527	13.7597	7.18962e-17	7.06541e-16	yes
LOC_Os10g25290.MSUv7.0	protein TIFY 11d [Oryza sativa Japonica Group]	7.97804	11.7205	15.2944	1.09017	0.777188	0.28685	7.29445e-17	7.16515e-16	yes
LOC_Os01g57004.MSUv7.0		14.5183	17.8513	13.9059	1.8558	1.44545	2.79679	7.6896e-17	7.54641e-16	yes
LOC_Os12g31540.MSUv7.0	protein MID1-COMPLEMENTING ACTIVITY 1-like [Oryza sativa Japonica Group]	2.58	2.1053	2.5706	0	0.052696	0.033729	7.76873e-17	7.62059e-16	yes
LOC_Os05g41950.MSUv7.0	probable serine/threonine-protein kinase PBL7 [Oryza sativa Japonica Group]	2.09279	2.324	1.72094	5.20594	3.32621	6.84571	7.82957e-17	7.67676e-16	yes
LOC_Os01g08370.MSUv7.0	Os01g0178900, partial [Oryza sativa Japonica Group]	2.87808	3.602	2.92895	0.42313	0.344231	0.326597	8.72548e-17	8.5474e-16	yes
LOC_Os10g40730.MSUv7.0	expansin-B4 [Oryza sativa Japonica Group]	2.0751	3.43344	4.61047	0.120943	0.255114	0.188303	9.12195e-17	8.92763e-16	yes
LOC_Os01g63290.MSUv7.0	probable anion transporter 3, chloroplastic [Oryza sativa Japonica Group]	12.085	9.39941	8.7481	2.39383	2.4428	2.34953	9.85463e-17	9.62281e-16	yes
LOC_Os06g38450.MSUv7.0	ervatamin-B [Oryza sativa Japonica Group]	14.8643	18.9932	19.0561	3.99355	4.60387	4.71299	1.00298e-16	9.78942e-16	yes
LOC_Os03g13730.MSUv7.0	hypothetical protein OsI_10695 [Oryza sativa Indica Group];Translocase of chloroplast 34, putative, expressed [Oryza sativa Japonica Group]	38.0333	34.4783	36.3918	12.5955	11.9991	12.6587	1.00478e-16	9.79805e-16	yes
LOC_Os08g10430.MSUv7.0	Os08g0205100, partial [Oryza sativa Japonica Group]	5.39321	4.47293	4.28763	0.834229	1.07293	1.02539	1.00973e-16	9.8374e-16	yes
LOC_Os03g58610.MSUv7.0	uncharacterized protein LOC4334450 [Oryza sativa Japonica Group]	14.1887	13.6347	12.2783	4.0524	3.2224	3.76726	1.10603e-16	1.0761e-15	yes
LOC_Os07g09814.MSUv7.0	F-box protein CPR1 [Oryza sativa Japonica Group]	3.10446	3.26445	3.08578	0.285402	0.445101	0.451753	1.11053e-16	1.07999e-15	yes
LOC_Os04g45480.MSUv7.0	Os04g0538000, partial [Oryza sativa Japonica Group]	6.0889	5.44803	6.43065	0.910864	0.496504	0.316832	1.15108e-16	1.11842e-15	yes
LOC_Os11g28184.MSUv7.0	transposon protein, putative, Mariner sub-class [Oryza sativa Japonica Group]	2.56014	2.26415	1.45363	8.4353	12.8923	7.14562	1.20979e-16	1.17387e-15	yes
LOC_Os05g38140.MSUv7.0	transcription factor ILR3 [Oryza sativa Japonica Group]	21.5061	23.6288	17.9358	5.37134	3.48446	3.47782	1.24025e-16	1.20234e-15	yes
LOC_Os06g47470.MSUv7.0	cysteine-rich receptor-like protein kinase 5 isoform X2 [Oryza sativa Japonica Group]	2.40812	2.87736	3.10109	0.313476	0.199225	0.147985	1.26464e-16	1.22543e-15	yes
LOC_Os05g51620.MSUv7.0	uncharacterized protein LOC4339807 [Oryza sativa Japonica Group];Os05g0594500, partial [Oryza sativa Japonica Group]	10.7038	8.97779	8.97833	2.77561	2.9124	2.83562	1.2943e-16	1.25191e-15	yes
LOC_Os01g39110.MSUv7.0	protein indeterminate-domain 7 [Oryza sativa Japonica Group]	3.94265	3.64434	2.66897	0.529535	0.336229	0.541925	1.35342e-16	1.30792e-15	yes
LOC_Os11g03990.MSUv7.0	glutamate-rich WD repeat-containing protein 1 [Oryza sativa Japonica Group]	27.7223	24.2626	24.4985	7.89737	7.37061	6.29181	1.36816e-16	1.32157e-15	yes
LOC_Os09g08430.MSUv7.0	60S ribosomal protein L17 [Oryza sativa Japonica Group]	209.735	176.848	216.701	67.2386	56.7506	64.5437	1.38552e-16	1.33774e-15	yes
LOC_Os06g24704.MSUv7.0	acyl-coenzyme A oxidase 3, peroxisomal isoform X2 [Oryza sativa Japonica Group]	23.304	26.4819	29.0604	8.49458	7.02055	6.94167	1.45517e-16	1.4031e-15	yes
LOC_Os03g04270.MSUv7.0	Putative F-box protein [Oryza sativa Japonica Group]	7.60646	8.11887	7.82907	1.9584	2.20133	1.74323	1.59853e-16	1.53995e-15	yes
LOC_Os05g07650.MSUv7.0	transmembrane 9 superfamily member 12 [Oryza sativa Japonica Group]	20.3305	19.2883	21.1407	6.45583	6.67376	7.09738	1.64492e-16	1.58322e-15	yes
LOC_Os03g28400.MSUv7.0	trafficking protein particle complex subunit 3 [Oryza sativa Japonica Group]	14.371	14.3378	13.6062	4.17578	4.21409	4.66466	1.72129e-16	1.65524e-15	yes
LOC_Os03g29190.MSUv7.0	probable nucleoredoxin 1-1 isoform X2 [Oryza sativa Japonica Group];probable nucleoredoxin 1-1 isoform X3 [Oryza sativa Japonica Group]	18.8906	18.1653	13.8666	1.06454	0.612095	0.340789	1.77039e-16	1.7017e-15	yes
LOC_Os01g46169.MSUv7.0	GDSL esterase/lipase At1g28600, partial [Oryza sativa Japonica Group];lipase-like [Oryza sativa Japonica Group]	7.65056	8.61777	8.92354	2.08454	2.14851	2.49377	1.77959e-16	1.70977e-15	yes
LOC_Os08g09760.MSUv7.0	F-box/LRR-repeat protein At4g14096 [Oryza sativa Japonica Group]	2.82347	2.70099	2.2855	0.500579	0.293841	0.341743	1.78339e-16	1.7119e-15	yes
LOC_Os01g72240.MSUv7.0	uridine 5'-monophosphate synthase [Oryza sativa Japonica Group]	12.6761	11.4072	11.0221	3.18462	2.06986	2.55151	1.82502e-16	1.74952e-15	yes
LOC_Os12g37610.MSUv7.0	ribosomal protein S6 containing protein, expressed [Oryza sativa Japonica Group]	67.0702	65.0428	61.1561	19.9494	18.424	23.7708	1.82958e-16	1.7531e-15	yes
LOC_Os03g29260.MSUv7.0	hypothetical protein OsI_11978 [Oryza sativa Indica Group]	34.3648	28.9928	28.2591	9.38428	7.75478	7.0694	1.83111e-16	1.75379e-15	yes
LOC_Os09g39780.MSUv7.0	peptidyl-prolyl cis-trans isomerase CYP19-3 [Oryza sativa Japonica Group]	23.1478	23.4144	26.7215	6.07887	4.4903	6.10843	1.97403e-16	1.88731e-15	yes
LOC_Os02g18000.MSUv7.0	disease resistance protein RGA2 isoform X2 [Oryza sativa Japonica Group]	2.13935	2.73837	2.46643	0.366855	0.465668	0.273612	2.00386e-16	1.91498e-15	yes
LOC_Os04g51660.MSUv7.0	phenolic glucoside malonyltransferase 1 [Oryza sativa Japonica Group]	1.78949	1.74888	1.15983	5.53308	3.59225	3.37726	2.0292e-16	1.93834e-15	yes
LOC_Os06g16040.MSUv7.0	uncharacterized protein LOC107275293 [Oryza sativa Japonica Group]	0.422942	0.417885	0.688061	1.71547	1.94545	1.47951	2.05167e-16	1.95893e-15	yes
LOC_Os03g59390.MSUv7.0	calcium-dependent protein kinase 8 [Oryza sativa Japonica Group]	29.444	31.5529	29.3508	11.4318	10.3484	11.4382	2.12886e-16	2.02992e-15	yes
LOC_Os11g24610.MSUv7.0	PREDICTED: peptide chain release factor PrfB1, chloroplastic-like [Oryza brachyantha]	26.0842	23.5232	28.0343	6.31758	6.37254	7.77099	2.21973e-16	2.11469e-15	yes
LOC_Os04g41970.MSUv7.0	endoglucanase 12 [Oryza sativa Japonica Group]	2.04136	2.31505	1.40032	0.184658	0.107235	0.117991	2.23323e-16	2.12662e-15	yes
LOC_Os08g02340.MSUv7.0	60S acidic ribosomal protein P1 [Oryza sativa Japonica Group]	234.896	218.752	234.971	81.7743	61.5805	75.2907	2.25948e-16	2.15066e-15	yes
LOC_Os05g42100.MSUv7.0	uncharacterized protein LOC4339230 [Oryza sativa Japonica Group]	6.76223	6.7056	5.59342	1.05091	0.933319	1.26802	2.3378e-16	2.22225e-15	yes
LOC_Os04g51240.MSUv7.0	uncharacterized protein LOC4336881 [Oryza sativa Japonica Group]	52.1089	55.4692	49.2992	14.2192	9.97729	15.62	2.41499e-16	2.29462e-15	yes
LOC_Os07g47140.MSUv7.0	zinc finger protein CONSTANS-LIKE 13 isoform X1 [Oryza sativa Japonica Group]	6.34687	7.02736	4.0382	0.767338	0.729511	0.882952	2.42018e-16	2.29853e-15	yes
LOC_Os01g33030.MSUv7.0	ribosome production factor 2 homolog [Oryza sativa Japonica Group]	31.4745	28.1036	27.5857	9.55683	9.05618	8.90232	2.53148e-16	2.40211e-15	yes
LOC_Os03g29930.MSUv7.0	uncharacterized protein LOC4333102 [Oryza sativa Japonica Group]	2.99953	4.78851	2.82261	0.192144	0.203472	0.250594	2.57935e-16	2.44538e-15	yes
LOC_Os05g19370.MSUv7.0	60S ribosomal protein L15 [Oryza sativa Japonica Group]	40.6049	35.1664	43.73	11.4249	9.1852	11.683	2.62376e-16	2.48638e-15	yes
LOC_Os03g22460.MSUv7.0	40S ribosomal protein S21 [Oryza sativa Japonica Group];unknown, partial [Oryza sativa Indica Group]	102.275	93.3919	108.568	35.4583	28.2409	30.159	2.66746e-16	2.52668e-15	yes
LOC_Os05g09400.MSUv7.0	30S ribosomal protein S31, chloroplastic isoform X1 [Oryza sativa Japonica Group];30S ribosomal protein S31, chloroplastic isoform X2 [Oryza sativa Japonica Group]	41.8171	37.7577	43.172	10.8468	5.96967	9.36372	2.67597e-16	2.53363e-15	yes
LOC_Os04g31070.MSUv7.0	stearoyl-[acyl-carrier-protein] 9-desaturase 5, chloroplastic [Oryza sativa Japonica Group]	38.4788	43.5737	44.0826	12.8108	14.0483	15.2269	2.70162e-16	2.55679e-15	yes
LOC_Os09g25770.MSUv7.0	WAT1-related protein At4g28040 isoform X2 [Oryza sativa Japonica Group];WAT1-related protein At4g28040 isoform X1 [Oryza sativa Japonica Group]	4.98985	5.26939	6.31602	0.950363	0.887951	1.07083	2.75288e-16	2.60415e-15	yes
LOC_Os05g46240.MSUv7.0	protein REVERSION-TO-ETHYLENE SENSITIVITY1 [Oryza sativa Japonica Group]	6.96607	8.22876	7.10254	1.49169	1.46125	1.15053	2.76531e-16	2.61476e-15	yes
LOC_Os05g50610.MSUv7.0	WRKY transcription factor 23 isoform X2 [Oryza sativa Japonica Group];uncharacterized protein LOC4339739 isoform X1 [Oryza sativa Japonica Group]	1.69442	2.00627	2.09687	0	0.098266	0.0637766	2.78195e-16	2.62934e-15	yes
LOC_Os03g18570.MSUv7.0	40S ribosomal protein S7-like [Oryza sativa Japonica Group]	166.385	142.079	147.353	53.2444	41.3219	45.6042	2.93381e-16	2.77165e-15	yes
LOC_Os09g37860.MSUv7.0	25S rRNA (cytosine-C(5))-methyltransferase nop2 [Oryza sativa Japonica Group]	20.9345	21.8631	19.1197	6.5254	7.38602	6.88885	2.95571e-16	2.79112e-15	yes
LOC_Os02g32350.MSUv7.0	ribonuclease TUDOR 1 [Oryza sativa Japonica Group]	37.3292	37.293	34.9547	12.49	13.5925	14.613	3.08654e-16	2.9121e-15	yes
LOC_Os03g12620.MSUv7.0	glucan endo-1,3-beta-glucosidase 7 isoform X1 [Oryza sativa Japonica Group];glucan endo-1,3-beta-glucosidase 7 isoform X3 [Oryza sativa Japonica Group]	12.1367	16.7751	13.8259	3.65351	3.71804	4.205	3.32289e-16	3.13235e-15	yes
LOC_Os09g35630.MSUv7.0	BAG family molecular chaperone regulator 1 [Oryza sativa Japonica Group]	2.45241	2.8666	2.68996	0.429295	0.358048	0.476059	3.43053e-16	3.23239e-15	yes
LOC_Os12g24320.MSUv7.0	AAA-ATPase ASD, mitochondrial [Oryza sativa Japonica Group]	2.10219	3.71786	2.39104	0	0	0	3.46484e-16	3.2633e-15	yes
LOC_Os07g07709.MSUv7.0	40S ribosomal protein S18 [Oryza sativa Japonica Group]	129.797	109.113	104.343	37.7806	32.896	37.2727	3.89399e-16	3.66267e-15	yes
LOC_Os01g32350.MSUv7.0	ATP-dependent Clp protease proteolytic subunit 3, chloroplastic [Oryza sativa Japonica Group]	39.6444	34.2426	32.6611	11.01	8.36698	10.729	3.89972e-16	3.66646e-15	yes
LOC_Os02g50280.MSUv7.0	pentatricopeptide repeat-containing protein At2g13600 [Oryza sativa Japonica Group]	11.4474	9.49008	9.08378	2.47637	2.38845	2.90246	4.20295e-16	3.94637e-15	yes
LOC_Os03g38800.MSUv7.0	AAA-ATPase At3g50940 [Oryza sativa Japonica Group]	1.69722	1.76674	1.72239	0	0	0.028915	4.29727e-16	4.02965e-15	yes
LOC_Os06g02510.MSUv7.0	60S ribosomal protein L13-1 [Oryza sativa Japonica Group];PREDICTED: 60S ribosomal protein L13-1 [Oryza brachyantha]	53.504	48.3685	53.2873	17.4116	13.4123	16.3446	4.62344e-16	4.32984e-15	yes
LOC_Os01g24690.MSUv7.0	60S ribosomal protein L23A [Oryza sativa Japonica Group]	79.1101	68.1252	87.4774	24.2146	19.4127	18.8972	4.75283e-16	4.44908e-15	yes
LOC_Os06g16290.MSUv7.0	H/ACA ribonucleoprotein complex subunit 2-like protein [Oryza sativa Japonica Group]	34.8791	26.9412	28.7927	6.72042	3.26479	4.41879	4.87211e-16	4.55676e-15	yes
LOC_Os10g42130.MSUv7.0	NAC domain-containing protein 71 [Oryza sativa Japonica Group]	3.60964	2.72684	3.21208	0.075858	0.033683	0.265764	5.17837e-16	4.8411e-15	yes
LOC_Os06g18960.MSUv7.0	uncharacterized protein LOC4340797 [Oryza sativa Japonica Group]	1.61855	2.42055	1.26231	0	0	0	5.24731e-16	4.90341e-15	yes
LOC_Os05g51180.MSUv7.0	RGG repeats nuclear RNA binding protein A [Oryza sativa Japonica Group]	59.8289	60.2888	51.9137	21.1474	18.0469	20.1089	5.34369e-16	4.98914e-15	yes
LOC_Os12g31800.MSUv7.0	hypothetical protein OsI_38428 [Oryza sativa Indica Group]	135.025	127.136	124.724	47.135	37.1853	45.1828	5.53543e-16	5.16368e-15	yes
LOC_Os08g03579.MSUv7.0	unnamed protein product [Oryza sativa Japonica Group];Os08g0129800 [Oryza sativa Japonica Group]	111.243	108.563	114.101	43.123	35.1902	38.347	5.64377e-16	5.26018e-15	yes
LOC_Os03g12520.MSUv7.0	probable protein kinase At2g41970 [Oryza sativa Japonica Group]	0.918341	0.77551	1.18012	2.47	2.04442	2.50751	5.83122e-16	5.42783e-15	yes
LOC_Os08g38700.MSUv7.0	BTB/POZ domain-containing protein At1g55760 [Oryza sativa Japonica Group]	33.1653	43.8531	30.727	9.26144	10.7223	9.62501	5.93271e-16	5.51753e-15	yes
LOC_Os07g03870.MSUv7.0	putative receptor-like protein kinase [Oryza sativa Japonica Group]	4.64571	4.36721	4.99826	0.706549	1.11367	0.946775	6.01632e-16	5.59286e-15	yes
LOC_Os11g45400.MSUv7.0	Os11g0679700, partial [Oryza sativa Japonica Group]	2.8505	3.33023	3.04877	0.466539	0.29662	0.441849	6.07777e-16	5.64755e-15	yes
LOC_Os01g51670.MSUv7.0	uncharacterized protein LOC4325944 [Oryza sativa Japonica Group]	9.89525	11.0477	9.56503	1.65349	0.586936	1.08079	6.18773e-16	5.74228e-15	yes
LOC_Os04g59330.MSUv7.0	Os04g0689500, partial [Oryza sativa Japonica Group]	6.9008	8.24647	9.05208	1.73131	1.32908	1.18055	6.25589e-16	5.80303e-15	yes
LOC_Os10g12354.MSUv7.0	uncharacterized protein LOC4348255 [Oryza sativa Japonica Group]	18.7276	19.5063	15.339	5.29828	5.50544	4.74745	6.27976e-16	5.82266e-15	yes
LOC_Os05g16430.MSUv7.0	probable LRR receptor-like serine/threonine-protein kinase At1g56130 isoform X1 [Oryza sativa Japonica Group]	0.752455	1.14993	0.963467	0.021433	0.025208	0.020618	6.53943e-16	6.06081e-15	yes
LOC_Os03g20530.MSUv7.0	nitrate regulatory gene2 protein isoform X1 [Oryza sativa Japonica Group]	14.4269	14.3087	15.0524	4.56551	5.11103	4.45359	6.79181e-16	6.2893e-15	yes
LOC_Os04g37670.MSUv7.0	uncharacterized membrane protein At3g27390 [Oryza sativa Japonica Group]	3.54249	4.65759	4.17108	0.818453	0.449604	0.526739	7.60254e-16	7.03398e-15	yes
LOC_Os08g01390.MSUv7.0	1-phosphatidylinositol-3-phosphate 5-kinase FAB1B [Oryza sativa Japonica Group]	4.59155	5.57618	4.98188	0.956521	1.40733	0.933694	7.71285e-16	7.13297e-15	yes
LOC_Os03g61080.MSUv7.0	uncharacterized protein LOC4334637 [Oryza sativa Japonica Group]	0.197308	0.362722	0.346252	0.99051	0.962652	1.31559	7.83103e-16	7.23916e-15	yes
LOC_Os09g15420.MSUv7.0	UDP-glucose 4-epimerase 4 [Oryza sativa Japonica Group]	6.56223	7.01801	7.16059	1.37099	1.07141	1.5912	7.99446e-16	7.38389e-15	yes
LOC_Os12g01430.MSUv7.0	Os12g0105200, partial [Oryza sativa Japonica Group];hypothetical protein OsI_37142 [Oryza sativa Indica Group]	13.0731	12.977	13.3969	3.86407	3.39304	3.08393	8.01875e-16	7.40314e-15	yes
LOC_Os10g17454.MSUv7.0	glycine-rich RNA-binding protein 10 [Oryza sativa Japonica Group]	29.2138	29.0621	28.1518	10.6761	9.65338	10.3212	8.08691e-16	7.46286e-15	yes
LOC_Os02g30100.MSUv7.0	isoflavone 2'-hydroxylase [Oryza sativa Japonica Group]	2.34528	2.41738	2.86159	0.229156	0.281799	0.120419	8.28139e-16	7.63906e-15	yes
LOC_Os07g22494.MSUv7.0	Os07g0407800 [Oryza sativa Japonica Group]	8.5033	8.63239	7.95192	2.54691	2.27443	2.42364	8.50711e-16	7.84391e-15	yes
LOC_Os01g57870.MSUv7.0	disease resistance protein RPS2 [Oryza sativa Japonica Group]	3.22056	3.47877	2.43878	0.506324	0.62831	0.559346	8.52462e-16	7.85331e-15	yes
LOC_Os10g04510.MSUv7.0	Hypothetical protein [Oryza sativa Japonica Group]	2.65052	4.8254	4.12062	0.079954	0.100192	0.277301	8.74484e-16	8.05274e-15	yes
LOC_Os06g37070.MSUv7.0	transmembrane protein 258 [Oryza sativa Japonica Group]	56.8832	70.2436	64.2121	16.6896	14.2146	14.6265	8.81653e-16	8.11529e-15	yes
LOC_Os02g57290.MSUv7.0	protein LUTEIN DEFICIENT 5, chloroplastic isoform X1 [Oryza sativa Japonica Group]	39.3943	34.8053	24.2689	8.99689	7.98382	8.54707	9.00646e-16	8.28302e-15	yes
LOC_Os01g70770.MSUv7.0	glutathione S-transferase 3 [Oryza sativa Japonica Group]	7.64743	8.6234	8.70411	1.76103	1.19052	1.72656	9.3412e-16	8.58352e-15	yes
LOC_Os01g36720.MSUv7.0	probable high-affinity nitrate transporter 2.4 [Oryza sativa Japonica Group]	3.81847	4.29106	2.1462	0.323305	0.181926	0.233085	9.67722e-16	8.88469e-15	yes
LOC_Os02g52910.MSUv7.0	uncharacterized protein LOC4330848 [Oryza sativa Japonica Group]	1.37892	1.61782	1.43248	0.055499	0.010641	0.057719	9.80269e-16	8.99221e-15	yes
LOC_Os09g30454.MSUv7.0	unnamed protein product [Oryza sativa Japonica Group]	6.07326	6.58722	6.2725	1.14011	1.66809	1.06596	9.88067e-16	9.05988e-15	yes
LOC_Os05g39140.MSUv7.0	uncharacterized protein LOC4339056 [Oryza sativa Japonica Group]	1.4808	1.28686	0.964135	0.115293	0.083976	0.062315	1.00746e-15	9.2338e-15	yes
LOC_Os01g01060.MSUv7.0	40S ribosomal protein S5 [Oryza sativa Japonica Group]	66.6659	49.7754	66.5717	17.2101	13.1135	15.5536	1.02269e-15	9.36937e-15	yes
LOC_Os11g21804.MSUv7.0	protein CASPARIAN STRIP INTEGRITY FACTOR 1 [Oryza sativa Japonica Group]	8.68645	9.38655	5.81053	1.08756	0.854798	0.747838	1.03715e-15	9.49783e-15	yes
LOC_Os03g13050.MSUv7.0	calcium uniporter protein 4, mitochondrial [Oryza sativa Japonica Group]	2.97614	3.99148	2.34463	0.239261	0.275015	0.28489	1.15466e-15	1.05424e-14	yes
LOC_Os09g14410.MSUv7.0	disease resistance protein RGA2 [Oryza sativa Japonica Group]	4.68222	5.04345	4.4907	1.00283	1.3055	1.27314	1.15694e-15	1.05588e-14	yes
LOC_Os07g03820.MSUv7.0	hypothetical protein OsJ_22967 [Oryza sativa Japonica Group]	0.964861	1.24676	1.3821	0.026052	0.046949	0.032625	1.16209e-15	1.06013e-14	yes
LOC_Os07g05400.MSUv7.0	hypothetical protein OsI_24896 [Oryza sativa Indica Group]	27.6602	29.5027	33.9478	9.68183	8.77788	8.40411	1.17968e-15	1.07572e-14	yes
LOC_Os01g71350.MSUv7.0	glucan endo-1,3-beta-glucosidase GII [Oryza sativa Japonica Group]	3.59313	5.1915	10.1196	0.342314	0.176312	0.48972	1.24068e-15	1.13039e-14	yes
LOC_Os08g13690.MSUv7.0	60S ribosomal protein L7-3 [Oryza sativa Japonica Group]	132.845	124.076	130.006	48.1072	37.1888	40.0694	1.2557e-15	1.1431e-14	yes
LOC_Os12g05260.MSUv7.0	phytosulfokines 5 [Oryza sativa Japonica Group]	28.7063	35.2899	35.8659	10.1037	7.98812	8.29037	1.29035e-15	1.17365e-14	yes
LOC_Os01g08130.MSUv7.0	non-phototropic hypocotyl 3 -like [Oryza sativa Japonica Group]	0.02755	0.097308	0.400947	2.79032	3.35051	2.05341	1.3032e-15	1.18433e-14	yes
LOC_Os06g29844.MSUv7.0	protein DETOXIFICATION 16 [Oryza sativa Japonica Group]	10.9545	11.0396	10.369	2.93127	2.11272	2.94044	1.32056e-15	1.19961e-14	yes
LOC_Os07g44190.MSUv7.0	H/ACA ribonucleoprotein complex subunit 4 [Oryza sativa Japonica Group]	18.9694	15.955	15.9299	5.01505	3.50411	3.57087	1.33671e-15	1.21376e-14	yes
LOC_Os08g41300.MSUv7.0	Os08g0524600, partial [Oryza sativa Japonica Group]	203.688	183.9	232.574	69.3033	62.8925	60.4168	1.35137e-15	1.22656e-14	yes
LOC_Os02g57540.MSUv7.0	PREDICTED: 60S ribosomal protein L28-1-like [Oryza brachyantha]	119.428	102.061	127.13	37.1373	28.2411	35.4767	1.36515e-15	1.23855e-14	yes
LOC_Os06g10210.MSUv7.0	fatty-acid-binding protein 2 isoform X2 [Oryza sativa Japonica Group]	1.80393	2.81172	2.19626	0.299671	0.187899	0.200938	1.41714e-15	1.28408e-14	yes
LOC_Os08g25624.MSUv7.0	phosphoenolpyruvate/phosphate translocator 2, chloroplastic [Oryza sativa Japonica Group]	35.1145	30.3045	28.0804	9.1901	8.99973	10.474	1.44126e-15	1.30484e-14	yes
LOC_Os03g08460.MSUv7.0	ethylene-responsive transcription factor RAP2-12 [Oryza sativa Japonica Group]	1.96287	2.45306	2.904	0.173392	0.107612	0.18179	1.49031e-15	1.34641e-14	yes
LOC_Os10g02360.MSUv7.0	Putative wall-associated protein kinase [Oryza sativa Japonica Group]	12.0871	13.9634	13.1461	2.77844	3.80255	3.74325	1.49227e-15	1.34761e-14	yes
LOC_Os07g12650.MSUv7.0	putative 40S ribosomal protein S12 [Oryza sativa Japonica Group]	68.7407	62.2148	67.0069	23.0061	16.2528	19.4486	1.56041e-15	1.40856e-14	yes
LOC_Os01g09750.MSUv7.0	uncharacterized protein LOC4327311 [Oryza sativa Japonica Group]	11.3872	10.078	7.13125	1.99899	2.05218	2.10444	1.65565e-15	1.49203e-14	yes
LOC_Os01g62040.MSUv7.0	ruvB-like protein 1 [Oryza sativa Japonica Group];Ruvbl1 protein-like [Oryza sativa Japonica Group]	19.2167	19.856	18.4904	6.25219	6.471	7.1309	1.67938e-15	1.51215e-14	yes
LOC_Os06g36700.MSUv7.0	T-complex protein 1 subunit epsilon [Oryza sativa Japonica Group]	55.9177	47.3316	46.025	16.4313	16.5763	17.4707	1.7359e-15	1.56042e-14	yes
LOC_Os03g38260.MSUv7.0	60S ribosomal protein L19-1 [Oryza sativa Japonica Group]	128.594	112.64	124.253	43.4509	40.1677	44.7911	1.76544e-15	1.58565e-14	yes
LOC_Os05g23924.MSUv7.0	uncharacterized protein LOC4338360 isoform X2 [Oryza sativa Japonica Group];Os05g0304900, partial [Oryza sativa Japonica Group]	0.127932	0.117573	0.180567	0.944283	1.1228	0.622077	1.77323e-15	1.59198e-14	yes
LOC_Os07g26940.MSUv7.0	ORM1-like protein 3 [Oryza sativa Japonica Group];Os07g0452500 [Oryza sativa Japonica Group]	65.4652	68.5453	62.0674	24.2316	21.1959	24.925	1.83708e-15	1.64862e-14	yes
LOC_Os02g07230.MSUv7.0	porphobilinogen deaminase, chloroplastic isoform X1 [Oryza sativa Japonica Group];Os02g0168800, partial [Oryza sativa Japonica Group];porphobilinogen deaminase, chloroplastic isoform X2 [Oryza sativa Japonica Group]	82.9252	70.1913	72.7285	26.8642	25.7498	25.3233	1.86486e-15	1.67285e-14	yes
LOC_Os05g03920.MSUv7.0	hypothetical protein OsI_18315 [Oryza sativa Indica Group]	4.30511	4.60344	6.23612	0.868297	0.387786	0.488498	1.99254e-15	1.78589e-14	yes
LOC_Os05g19910.MSUv7.0	acyl transferase 5 [Oryza sativa Japonica Group]	3.09007	2.61947	2.10154	0.170958	0.195479	0.052466	2.02993e-15	1.81865e-14	yes
LOC_Os08g38590.MSUv7.0	putative MADS-box protein [Oryza sativa Japonica Group]	0.191779	0.127947	0.186047	1.45478	1.32314	1.08052	2.04906e-15	1.83502e-14	yes
LOC_Os09g16950.MSUv7.0	probable kinase CHARK [Oryza sativa Japonica Group]	5.11558	5.38516	3.89967	0.742227	0.46	0.889569	2.10482e-15	1.88417e-14	yes
LOC_Os05g02420.MSUv7.0	hypothetical protein OsI_18197 [Oryza sativa Indica Group];transcription factor MYB48 [Oryza sativa Japonica Group]	42.5551	42.131	34.2659	9.64861	10.0161	13.6496	2.11848e-15	1.89561e-14	yes
LOC_Os06g35814.MSUv7.0	ras-related protein RIC2 [Oryza sativa Japonica Group]	32.9979	33.6527	35.218	11.8116	10.232	11.5486	2.15294e-15	1.92485e-14	yes
LOC_Os04g25410.MSUv7.0	pentatricopeptide repeat-containing protein At1g60770 [Oryza sativa Japonica Group]	11.0316	10.9232	11.4568	3.43715	2.8459	3.20958	2.18905e-15	1.95632e-14	yes
LOC_Os03g29460.MSUv7.0	60S ribosomal protein L27a-3 [Oryza sativa Japonica Group]	162.277	147.913	174.869	49.7307	34.9406	50.2123	2.25689e-15	2.0161e-14	yes
LOC_Os11g37230.MSUv7.0	probable E3 ubiquitin-protein ligase RHY1A [Oryza sativa Japonica Group];hypothetical protein OsJ_34382 [Oryza sativa Japonica Group]	13.4023	16.284	17.6367	4.68972	4.59903	4.36523	2.32725e-15	2.07551e-14	yes
LOC_Os11g29400.MSUv7.0	6-phosphogluconate dehydrogenase, decarboxylating 2, chloroplastic [Oryza sativa Japonica Group]	25.7462	27.2194	23.1078	8.43971	6.86332	8.5647	2.42247e-15	2.15953e-14	yes
LOC_Os01g54870.MSUv7.0	PREDICTED: 60S ribosomal protein L18a [Oryza brachyantha]	100.609	88.6871	106.123	34.0797	29.1219	29.3846	2.43331e-15	2.1683e-14	yes
LOC_Os10g38780.MSUv7.0	probable glutathione S-transferase GSTU6 [Oryza sativa Japonica Group]	24.5387	28.9049	23.4925	5.93233	2.54388	3.62958	2.44804e-15	2.18052e-14	yes
LOC_Os07g01870.MSUv7.0	60S ribosomal protein L13a-2 [Oryza sativa Japonica Group]	55.2279	52.5967	55.1372	16.165	11.555	17.3821	2.45669e-15	2.18732e-14	yes
LOC_Os02g54360.MSUv7.0	uncharacterized protein LOC107278175 [Oryza sativa Japonica Group]	26.401	25.681	25.3377	5.61475	2.54874	4.31582	2.46932e-15	2.19766e-14	yes
LOC_Os05g25850.MSUv7.0	superoxide dismutase [Mn], mitochondrial [Oryza sativa Japonica Group]	55.7728	53.3562	55.4167	19.3168	14.5346	16.1015	2.61412e-15	2.32364e-14	yes
LOC_Os12g41715.MSUv7.0	DEAD-box ATP-dependent RNA helicase 9 [Oryza sativa Japonica Group]	44.634	43.4278	37.2653	14.5599	15.2191	13.9435	2.63902e-15	2.3448e-14	yes
LOC_Os08g15710.MSUv7.0	uncharacterized protein LOC4345101 [Oryza sativa Japonica Group]	3.01623	4.0584	2.33189	0.151476	0.20783	0.061067	2.6508e-15	2.35429e-14	yes
LOC_Os11g07040.MSUv7.0	calcium-dependent protein kinase 24 [Oryza sativa Japonica Group]	11.5614	12.1574	9.86908	3.50027	2.79113	2.82976	2.6695e-15	2.36993e-14	yes
LOC_Os06g41480.MSUv7.0	putative disease resistance protein [Oryza sativa Japonica Group]	2.24501	2.82071	2.03739	0.377463	0.328106	0.486842	2.73484e-15	2.42693e-14	yes
LOC_Os05g51690.MSUv7.0	uncharacterized protein LOC4339814 [Oryza sativa Japonica Group];unknown protein [Oryza sativa Japonica Group]	39.5502	40.5329	34.1693	13.5074	13.3841	14.0208	2.94187e-15	2.60313e-14	yes
LOC_Os09g34180.MSUv7.0	formin-like protein 15 [Oryza sativa Japonica Group]	1.13283	0.661263	0.971517	2.35176	2.1682	1.89228	2.97005e-15	2.62698e-14	yes
LOC_Os09g24924.MSUv7.0	sugar transport protein 7 [Oryza sativa Japonica Group]	17.3469	18.5007	15.612	4.49332	3.75649	5.52193	2.97458e-15	2.62991e-14	yes
LOC_Os06g35730.MSUv7.0	60S ribosomal protein L11 [Oryza sativa Japonica Group]	41.4611	36.4292	39.6136	12.1032	12.0554	12.6521	3.05679e-15	2.70037e-14	yes
LOC_Os09g33530.MSUv7.0	acyltransferase-like protein At1g54570, chloroplastic isoform X2 [Oryza sativa Japonica Group];acyltransferase-like protein At1g54570, chloroplastic isoform X3 [Oryza sativa Japonica Group]	4.51588	4.01946	3.72553	0.413298	0.542013	0.164964	3.24107e-15	2.85672e-14	yes
LOC_Os07g06450.MSUv7.0	Os07g0158300, partial [Oryza sativa Japonica Group]	129.045	113.885	118.388	44.8547	41.5465	46.2653	3.54227e-15	3.11772e-14	yes
LOC_Os01g48360.MSUv7.0	uncharacterized protein LOC9272063 isoform X2 [Oryza sativa Japonica Group];uncharacterized protein LOC9272063 isoform X1 [Oryza sativa Japonica Group]	23.4342	31.2695	19.9741	5.00151	3.02519	2.5235	3.73492e-15	3.28325e-14	yes
LOC_Os12g37970.MSUv7.0	myb-related protein MYBAS2 isoform X2 [Oryza sativa Japonica Group];hypothetical protein OsJ_36546 [Oryza sativa Japonica Group]	24.1899	22.1189	20.501	5.40289	5.10198	7.17316	3.80883e-15	3.34549e-14	yes
LOC_Os05g51590.MSUv7.0	B2 protein [Oryza sativa Japonica Group]	77.7285	84.7123	82.4155	29.0588	20.7061	26.1268	3.88577e-15	3.41028e-14	yes
LOC_Os12g43640.MSUv7.0	receptor-like protein kinase 7 [Oryza sativa Japonica Group]	3.70652	4.85424	5.02658	1.01115	0.635476	0.917235	3.99172e-15	3.50184e-14	yes
LOC_Os02g43370.MSUv7.0	YS1-like metal-nicotianamine transporter [Oryza sativa Japonica Group]	8.80214	11.5226	13.338	0.866767	0.670355	0.324112	4.03672e-15	3.53987e-14	yes
LOC_Os08g08650.MSUv7.0	uncharacterized protein LOC4344830 [Oryza sativa Japonica Group]	36.7866	41.8196	39.2306	13.5857	13.4106	13.8391	4.05575e-15	3.55511e-14	yes
LOC_Os02g12794.MSUv7.0	elongation factor 1-gamma 2 [Oryza sativa Japonica Group]	95.8509	86.3625	86.0929	33.6091	29.5208	33.9788	4.13434e-15	3.62104e-14	yes
LOC_Os02g56320.MSUv7.0	Putative starch synthase [Oryza sativa Japonica Group]	11.9657	11.3417	9.08028	2.45238	3.13761	2.52737	4.2779e-15	3.74525e-14	yes
LOC_Os02g51290.MSUv7.0	HVA22-like protein a [Oryza sativa Japonica Group]	1.5132	2.80268	2.59368	0.0399095	0.0379777	0	4.32805e-15	3.78761e-14	yes
LOC_Os08g26820.MSUv7.0	uncharacterized protein LOC4345359 [Oryza sativa Japonica Group]	5.13529	5.06849	4.33589	1.2024	0.929204	1.02153	4.36003e-15	3.81405e-14	yes
LOC_Os11g09160.MSUv7.0	B3 domain-containing protein Os11g0197600 [Oryza sativa Japonica Group]	9.51483	10.3438	7.91622	2.3455	2.51712	2.30533	4.53459e-15	3.96353e-14	yes
LOC_Os03g21940.MSUv7.0	60S ribosomal protein L19-1 [Oryza sativa Japonica Group]	257.737	244.165	264.09	98.5137	85.7064	99.8254	4.78198e-15	4.17636e-14	yes
LOC_Os03g05900.MSUv7.0	FAD binding domain containing protein, expressed [Oryza sativa Japonica Group]	1.81989	1.82873	1.91314	0	0	0.022285	4.78564e-15	4.17787e-14	yes
LOC_Os03g56241.MSUv7.0	hypothetical protein SETIT_9G073900v2 [Setaria italica]	97.3606	93.4119	98.283	34.7227	32.5519	36.1171	4.84791e-15	4.23051e-14	yes
LOC_Os06g51510.MSUv7.0	clathrin light chain 2 [Oryza sativa Japonica Group]	50.2071	55.5583	50.254	18.7257	15.3734	19.1315	4.9596e-15	4.32622e-14	yes
LOC_Os01g70460.MSUv7.0	Os09g0477550, partial [Oryza sativa Japonica Group];uncharacterized protein LOC4326942 [Oryza sativa Japonica Group]	9.84591	10.1128	7.18415	2.16339	2.24831	2.15416	5.37626e-15	4.68397e-14	yes
LOC_Os02g11740.MSUv7.0	plastidic ATP/ADP-transporter [Oryza sativa Japonica Group]	67.018	57.7362	50.1103	15.7257	18.1392	19.5643	5.63079e-15	4.89976e-14	yes
LOC_Os01g55940.MSUv7.0	probable indole-3-acetic acid-amido synthetase GH3.2 [Oryza sativa Japonica Group]	1.96426	3.76051	2.62304	0.254494	0.065326	0.205675	5.63962e-15	4.90547e-14	yes
LOC_Os04g20230.MSUv7.0	ER membrane protein complex subunit 8/9 homolog [Oryza sativa Japonica Group]	22.1062	25.0057	24.3221	7.37338	6.30749	7.73186	5.64774e-15	4.91054e-14	yes
LOC_Os02g16040.MSUv7.0	ubiquitin-conjugating enzyme E2 5B [Oryza sativa Japonica Group];hypothetical protein BRARA_J00834, partial [Brassica rapa]	27.0274	30.7858	30.8123	10.3614	9.26617	10.1272	5.68235e-15	4.93863e-14	yes
LOC_Os01g43540.MSUv7.0	protein SGT1 homolog [Oryza sativa Japonica Group]	115.715	117.41	114.623	47.7944	41.4189	45.421	5.85651e-15	5.08178e-14	yes
LOC_Os03g12000.MSUv7.0	DEAD-box ATP-dependent RNA helicase 47B [Oryza sativa Japonica Group]	30.9748	29.7832	28.7574	10.6195	9.90285	11.5851	5.87136e-15	5.09261e-14	yes
LOC_Os04g52840.MSUv7.0	cold-responsive protein kinase 1 [Oryza sativa Japonica Group]	8.12901	9.81254	9.38369	2.25851	2.30228	1.734	6.69092e-15	5.78714e-14	yes
LOC_Os09g04310.MSUv7.0	uncharacterized protein LOC107278761 [Oryza sativa Japonica Group]	3.81472	5.28811	4.68645	0.394461	0.406946	0.100489	6.72162e-15	5.81135e-14	yes
LOC_Os09g30120.MSUv7.0	cellulose synthase-like protein E1 isoform X1 [Oryza sativa Japonica Group];Os09g0478100, partial [Oryza sativa Japonica Group]	35.4444	37.0995	49.9289	10.3089	9.86103	12.7113	6.88138e-15	5.94469e-14	yes
LOC_Os08g06100.MSUv7.0	flavone 3'-O-methyltransferase 1 [Oryza sativa Japonica Group]	75.4503	78.9387	51.6403	19.3708	15.396	19.3927	6.92398e-15	5.97909e-14	yes
LOC_Os11g12000.MSUv7.0	disease resistance protein RPM1 isoform X1 [Oryza sativa Japonica Group]	7.42648	8.94191	8.37365	1.70315	2.19467	2.4882	6.96737e-15	6.01415e-14	yes
LOC_Os01g12760.MSUv7.0	cytochrome P450 71A1 [Oryza sativa Japonica Group]	0.757416	0.774521	0.805449	1.77084	1.6609	1.81789	7.22346e-15	6.22521e-14	yes
LOC_Os04g43440.MSUv7.0	hypothetical protein OsI_16631 [Oryza sativa Indica Group];Os04g0514600 [Oryza sativa Japonica Group]	1.95135	2.42683	3.25739	0.26106	0.0512038	0.128163	7.25692e-15	6.25153e-14	yes
LOC_Os04g22120.MSUv7.0	L-type lectin-domain containing receptor kinase IX.1 [Oryza sativa Japonica Group]	1.39429	1.26283	1.87433	0	0	0	7.2674e-15	6.25806e-14	yes
LOC_Os01g73200.MSUv7.0	cationic peroxidase SPC4 [Oryza sativa Japonica Group]	3.11623	3.86245	4.09285	0.163357	0.258927	0.439163	7.32212e-15	6.30013e-14	yes
LOC_Os04g37500.MSUv7.0	glutamate decarboxylase 4 [Oryza sativa Japonica Group]	1.80094	2.30364	1.64422	0.133915	0.147071	0.044674	7.48314e-15	6.43352e-14	yes
LOC_Os11g44430.MSUv7.0	putative serine/threonine-protein kinase-like protein CCR3 [Oryza sativa Japonica Group]	2.24042	1.65811	2.34629	0	0	0	7.90307e-15	6.7837e-14	yes
LOC_Os01g13080.MSUv7.0	60S acidic ribosomal protein P3-like [Oryza sativa Japonica Group]	40.3481	39.4332	39.6736	11.5452	8.13288	11.7617	8.10782e-15	6.9539e-14	yes
LOC_Os08g45210.MSUv7.0	peroxisomal membrane protein PMP22 [Oryza sativa Japonica Group];PREDICTED: peroxisomal membrane protein PMP22 [Oryza brachyantha]	19.5576	22.748	19.9562	4.68021	4.69311	6.50849	8.63707e-15	7.40193e-14	yes
LOC_Os06g50900.MSUv7.0	transcription factor bHLH93 [Oryza sativa Japonica Group]	2.48069	2.49751	2.05543	0.248853	0.287404	0.254904	8.70465e-15	7.45687e-14	yes
LOC_Os07g44890.MSUv7.0	probable carboxylesterase 18 [Oryza sativa Japonica Group]	8.77735	8.73208	8.30588	1.92612	1.97992	2.31139	8.72831e-15	7.47416e-14	yes
LOC_Os07g08330.MSUv7.0	Os07g0180900, partial [Oryza sativa Japonica Group]	85.5455	73.6242	87.1284	29.2148	23.5476	24.1521	8.89969e-15	7.61788e-14	yes
LOC_Os02g43130.MSUv7.0	kinesin-like protein KIN-7C [Oryza sativa Japonica Group]	3.59558	4.32057	2.90058	0.591717	0.755773	0.745892	9.37958e-15	8.01589e-14	yes
LOC_Os02g37160.MSUv7.0	hypothetical protein OsI_07826 [Oryza sativa Indica Group]	4.59464	6.92928	4.66684	0.374391	0.48699	0.800593	9.49849e-15	8.11428e-14	yes
LOC_Os01g38530.MSUv7.0	ELF3-like protein 2 [Oryza sativa Japonica Group];nematode responsive protein-like [Oryza sativa Japonica Group]	3.28239	3.20449	3.43988	0.671826	0.811402	0.693331	9.84714e-15	8.40879e-14	yes
LOC_Os07g07490.MSUv7.0	hypothetical protein OsI_25054 [Oryza sativa Indica Group];uncharacterized protein LOC4342510 isoform X3 [Oryza sativa Japonica Group]	36.9152	34.5333	31.8611	12.6815	12.3967	11.7392	9.92071e-15	8.46824e-14	yes
LOC_Os01g74170.MSUv7.0	hypothetical protein OsI_05404 [Oryza sativa Indica Group]	0.600363	0.892737	0.664235	1.71018	2.08774	2.2778	1.04167e-14	8.88809e-14	yes
LOC_Os12g07280.MSUv7.0	zinc finger protein STAR3 [Oryza sativa Japonica Group]	5.81265	7.73727	6.60654	1.64338	1.03428	1.16133	1.04953e-14	8.95162e-14	yes
LOC_Os05g45270.MSUv7.0	uncharacterized protein LOC4339400 [Oryza sativa Japonica Group]	14.963	15.9011	17.1867	4.31305	3.88216	4.54361	1.05327e-14	8.97997e-14	yes
LOC_Os12g41500.MSUv7.0	thiosulfate/3-mercaptopyruvate sulfurtransferase 2 isoform X2 [Oryza sativa Japonica Group]	24.9828	24.4959	22.7961	8.97574	7.72426	8.69639	1.07292e-14	9.14021e-14	yes
LOC_Os01g52490.MSUv7.0	40S ribosomal protein S24-1 [Oryza sativa Japonica Group]	57.2511	49.9677	53.2192	17.7469	12.928	14.2324	1.08617e-14	9.24574e-14	yes
LOC_Os06g04530.MSUv7.0	ATP-dependent Clp protease proteolytic subunit-related protein 2, chloroplastic [Oryza sativa Japonica Group]	66.6554	58.1866	61.6981	21.2226	19.3171	23.1065	1.09151e-14	9.28755e-14	yes
LOC_Os04g35790.MSUv7.0	H0525C06.1 [Oryza sativa];Os04g0438600 [Oryza sativa Japonica Group];hypothetical protein OsI_15997 [Oryza sativa Indica Group]	14.4136	16.6408	16.5336	4.25102	4.89891	4.77825	1.10647e-14	9.40739e-14	yes
LOC_Os07g04930.MSUv7.0	protein PELPK1 [Oryza sativa Japonica Group]	2.03167	2.54786	3.22584	0	0.084775	0.053868	1.12414e-14	9.55005e-14	yes
LOC_Os03g28940.MSUv7.0	protein TIFY 10a [Oryza sativa Japonica Group];ZIM motif family protein, expressed [Oryza sativa Japonica Group]	30.8446	30.6018	38.3115	9.1866	7.41842	10.1628	1.15735e-14	9.82836e-14	yes
LOC_Os03g59770.MSUv7.0	calmodulin-like protein 2 [Oryza sativa Japonica Group]	3.58862	3.22933	2.70922	0	0.104394	0.111584	1.16054e-14	9.84765e-14	yes
LOC_Os09g29210.MSUv7.0	hypothetical protein OsI_31698 [Oryza sativa Indica Group];unnamed protein product [Oryza sativa Japonica Group]	1.31631	0.83125	1.03753	0.0246232	0	0.0477229	1.18818e-14	1.00703e-13	yes
LOC_Os01g64730.MSUv7.0	bZIP transcription factor 12-like [Oryza sativa Japonica Group]	12.5668	13.6438	14.1692	4.22421	3.13161	3.12698	1.22611e-14	1.03877e-13	yes
LOC_Os02g47140.MSUv7.0	60S ribosomal protein L12-1 [Oryza sativa Japonica Group]	110.529	104.952	116.044	34.9233	22.0671	32.1733	1.23115e-14	1.04262e-13	yes
LOC_Os07g24830.MSUv7.0	uncharacterized protein LOC4343053 [Oryza sativa Japonica Group]	9.47023	12.1609	5.40906	0.044596	0	0	1.24628e-14	1.05502e-13	yes
LOC_Os04g02120.MSUv7.0	putative disease resistance protein RGA4 [Oryza sativa Japonica Group]	2.66913	2.61236	2.96235	0.333047	0.49437	0.399677	1.25587e-14	1.06272e-13	yes
LOC_Os01g61940.MSUv7.0	ABC transporter G family member 6 [Oryza sativa Japonica Group]	0.311805	0.245398	0.255254	0.806283	0.766275	0.929296	1.26032e-14	1.06607e-13	yes
LOC_Os01g14830.MSUv7.0	50S ribosomal protein L3-2, chloroplastic [Oryza sativa Japonica Group]	13.2266	12.2106	11.463	3.62371	3.10286	3.13087	1.26186e-14	1.06695e-13	yes
LOC_Os10g41650.MSUv7.0	unknown protein [Oryza sativa Japonica Group]	13.7389	12.4968	12.8273	3.11449	3.97397	3.63926	1.32251e-14	1.11735e-13	yes
LOC_Os12g40419.MSUv7.0	wall-associated receptor kinase-like 14 isoform X1 [Oryza sativa Japonica Group];hypothetical protein OsI_38972 [Oryza sativa Indica Group];wall-associated receptor kinase-like 14 isoform X3 [Oryza sativa Japonica Group]	1.48652	2.22345	1.686	0.233544	0.0659796	0.112399	1.32884e-14	1.12182e-13	yes
LOC_Os05g47660.MSUv7.0	putative phosphatidic acid phosphatase (PAP2) family [Oryza sativa Japonica Group]	2.65203	2.98055	2.16882	0.15532	0.203316	0.13929	1.37997e-14	1.16453e-13	yes
LOC_Os03g01830.MSUv7.0	Os03g0108600, partial [Oryza sativa Japonica Group]	74.9789	66.9212	65.7674	24.1024	26.2686	26.219	1.54002e-14	1.29806e-13	yes
LOC_Os04g31700.MSUv7.0	uncharacterized protein LOC4335655 [Oryza sativa Japonica Group]	39.8072	39.1374	36.033	14.6467	13.3509	15.0067	1.56266e-14	1.31663e-13	yes
LOC_Os05g41110.MSUv7.0	60S ribosomal protein L30 [Oryza sativa Japonica Group]	133.308	112.091	138.891	43.9937	37.6902	39.9537	1.5988e-14	1.34602e-13	yes
LOC_Os01g16110.MSUv7.0	la-related protein 1A isoform X1 [Oryza sativa Japonica Group];la-related protein 1A isoform X2 [Oryza sativa Japonica Group]	12.8184	10.722	10.5451	3.18671	3.60471	3.50957	1.62475e-14	1.36733e-13	yes
LOC_Os05g47840.MSUv7.0	unknown protein [Oryza sativa Japonica Group]	0.457946	0.578741	0.88689	1.77601	2.00011	2.0016	1.65965e-14	1.39507e-13	yes
LOC_Os10g03570.MSUv7.0	Putative MLA6 protein [Oryza sativa Japonica Group]	2.11365	2.41305	1.75601	0.248269	0.082615	0.183938	1.69499e-14	1.42366e-13	yes
LOC_Os07g33200.MSUv7.0	Os07g0515700, partial [Oryza sativa Japonica Group]	3.14887	3.53106	3.19277	0.567957	0.436044	0.655567	1.73413e-14	1.45596e-13	yes
LOC_Os01g03070.MSUv7.0	eukaryotic translation initiation factor 3 subunit A [Oryza sativa Japonica Group]	42.154	38.939	36.7113	13.2427	15.074	14.3776	1.74911e-14	1.46797e-13	yes
LOC_Os02g12890.MSUv7.0	cytochrome P450 711A1 [Oryza sativa Japonica Group];putative thromboxane-A synthase [Oryza sativa Japonica Group]	5.58604	6.42162	4.34713	1.10417	1.1493	1.05045	1.81341e-14	1.52075e-13	yes
LOC_Os06g02830.MSUv7.0	uncharacterized protein LOC4339942 [Oryza sativa Japonica Group]	1.69328	2.41259	1.43686	0.063002	0.181244	0.160368	1.86089e-14	1.55996e-13	yes
LOC_Os07g02810.MSUv7.0	L-ascorbate oxidase homolog [Oryza sativa Japonica Group]	0	0.037235	0	0.614297	0.530413	0.516878	1.90988e-14	1.59978e-13	yes
LOC_Os04g21820.MSUv7.0	Os04g0286300 [Oryza sativa Japonica Group]	20.2263	22.6284	17.5261	5.70754	6.92245	6.21093	1.97556e-14	1.6535e-13	yes
LOC_Os10g40130.MSUv7.0	UDP-N-acetylmuramoyl-L-alanyl-D-glutamate--2,6-diaminopimelate ligase MurE homolog, chloroplastic-like [Oryza sativa Japonica Group]	11.0178	8.96286	7.87805	2.06576	2.17248	2.58214	2.0718e-14	1.73069e-13	yes
LOC_Os01g19630.MSUv7.0	unnamed protein product [Oryza sativa Japonica Group];hypothetical protein OsI_01551 [Oryza sativa Indica Group]	3.0108	3.15547	2.51003	0.273986	0.38975	0.466611	2.0809e-14	1.73761e-13	yes
LOC_Os06g14530.MSUv7.0	hypothetical protein OsI_22417 [Oryza sativa Indica Group]	2.34161	2.18995	1.7936	3.77286	5.21526	4.15246	2.15546e-14	1.79848e-13	yes
LOC_Os10g40934.MSUv7.0	S-norcoclaurine synthase 1-like [Oryza sativa Japonica Group];putative ethylene-forming enzyme [Oryza sativa Japonica Group];oxidoreductase, 2OG-Fe oxygenase family protein, expressed [Oryza sativa Japonica Group]	11.7209	13.0941	15.8801	1.20793	0.685828	0.452606	2.16703e-14	1.80743e-13	yes
LOC_Os01g04730.MSUv7.0	60S ribosomal protein L26-1 [Oryza sativa Japonica Group]	89.777	85.8598	97.5091	28.6908	21.1121	29.5902	2.31268e-14	1.92443e-13	yes
LOC_Os11g37520.MSUv7.0	ETO1-like protein 1 [Oryza sativa Japonica Group]	6.68417	6.96456	5.78158	2.03185	1.65023	1.63543	2.41922e-14	2.0092e-13	yes
LOC_Os04g40740.MSUv7.0	kelch domain-containing protein 4 [Oryza sativa Japonica Group];Os04g0483600, partial [Oryza sativa Japonica Group]	15.4718	15.2671	12.0782	3.90979	4.61299	4.07589	2.42483e-14	2.01308e-13	yes
LOC_Os09g39770.MSUv7.0	protein SRC2 [Oryza sativa Japonica Group]	3.99242	4.03729	3.5791	0.56129	0.633657	0.660959	2.4852e-14	2.0616e-13	yes
LOC_Os11g02389.MSUv7.0	nonspecific lipid-transfer protein 1, partial [Oryza sativa]	597.422	723.539	630.971	223.662	213.402	265.123	2.5183e-14	2.08826e-13	yes
LOC_Os08g29660.MSUv7.0	probable WRKY transcription factor 54 [Oryza sativa Japonica Group]	3.07923	4.3723	3.0923	0.646457	0.423879	0.538248	2.52966e-14	2.09686e-13	yes
LOC_Os07g22710.MSUv7.0	calcium-dependent protein kinase 18 [Oryza sativa Japonica Group]	5.68377	6.17424	4.96204	1.23521	1.67342	1.51512	2.60775e-14	2.16022e-13	yes
LOC_Os09g29600.MSUv7.0	hypothetical protein OsJ_29717 [Oryza sativa Japonica Group]	3.71378	5.08826	2.91681	0.674919	0.585797	0.475933	2.62926e-14	2.17691e-13	yes
LOC_Os12g25710.MSUv7.0	proline--tRNA ligase, cytoplasmic [Oryza sativa Japonica Group]	50.6385	51.0332	52.637	20.1117	20.5028	20.0036	2.65093e-14	2.19316e-13	yes
LOC_Os08g44770.MSUv7.0	superoxide dismutase [Cu-Zn], chloroplastic [Oryza sativa Japonica Group]	101.992	78.3174	69.4617	24.8093	21.0279	24.3839	2.67874e-14	2.21447e-13	yes
LOC_Os04g32740.MSUv7.0	nudix hydrolase 12, mitochondrial [Oryza sativa Japonica Group]	2.4142	2.67011	2.48537	0.413177	0.284487	0.234803	2.8036e-14	2.31679e-13	yes
LOC_Os04g10240.MSUv7.0	uncharacterized protein LOC4335098 isoform X1 [Oryza sativa Japonica Group];uncharacterized protein C2845_PM15G02700 [Panicum miliaceum]	33.4556	41.2686	34.527	12.0005	10.6168	11.934	2.91044e-14	2.40323e-13	yes
LOC_Os01g52250.MSUv7.0	probable starch synthase 4, chloroplastic/amyloplastic isoform X1 [Oryza sativa Japonica Group];glycogen (starch) synthase-like [Oryza sativa Japonica Group];probable starch synthase 4, chloroplastic/amyloplastic isoform X2 [Oryza sativa Japonica Group]	304.288	238.037	263.476	799.428	634.217	461.156	2.93582e-14	2.42326e-13	yes
LOC_Os06g12160.MSUv7.0	uncharacterized protein LOC4340548 [Oryza sativa Japonica Group]	6.35007	6.28054	5.25416	1.74255	1.60355	1.41211	3.01063e-14	2.48311e-13	yes
LOC_Os03g20100.MSUv7.0	30S ribosomal protein S1, chloroplastic [Oryza sativa Japonica Group]	171.621	162.644	151.257	60.391	59.6635	67.7224	3.05131e-14	2.51569e-13	yes
LOC_Os02g32550.MSUv7.0	hypothetical protein OsJ_06973 [Oryza sativa Japonica Group]	0.221208	0.261489	0.317688	0.876123	1.0741	1.24911	3.09998e-14	2.55386e-13	yes
LOC_Os07g49114.MSUv7.0	uncharacterized protein LOC4344371, partial [Oryza sativa Japonica Group]	15.1665	15.1274	14.97	4.19559	3.13999	3.27959	3.16576e-14	2.60706e-13	yes
LOC_Os05g07140.MSUv7.0	E3 ubiquitin-protein ligase ATL41 [Oryza sativa Japonica Group]	2.49965	1.70862	2.74007	4.89443	5.27669	6.54495	3.24898e-14	2.67411e-13	yes
LOC_Os07g42354.MSUv7.0	pentatricopeptide repeat-containing protein At1g62720 [Oryza sativa Japonica Group]	5.36914	5.09607	4.08053	1.17451	1.20528	1.14085	3.2676e-14	2.68783e-13	yes
LOC_Os01g09370.MSUv7.0	hypothetical protein OsI_00609 [Oryza sativa Indica Group]	14.4248	11.1255	11.1197	2.77698	1.4311	2.1536	3.26891e-14	2.68788e-13	yes
LOC_Os01g22090.MSUv7.0	uncharacterized protein LOC9266039 [Oryza sativa Japonica Group]	5.73355	5.25742	4.88816	1.38516	1.20103	1.47769	3.39018e-14	2.7844e-13	yes
LOC_Os01g63620.MSUv7.0	uncharacterized protein LOC4324827 [Oryza sativa Japonica Group]	46.6864	47.8313	37.2191	15.0281	11.8936	14.7321	3.40467e-14	2.79417e-13	yes
LOC_Os02g33610.MSUv7.0	ribonuclease J isoform X1 [Oryza sativa Japonica Group]	54.7486	54.4907	49.1158	15.9462	19.6569	19.7615	3.48461e-14	2.85662e-13	yes
LOC_Os02g35130.MSUv7.0	immune-associated nucleotide-binding protein 9 [Oryza sativa Japonica Group]	56.3181	61.0676	55.1934	18.7941	22.1	21.943	3.49312e-14	2.86239e-13	yes
LOC_Os03g17910.MSUv7.0	Os03g0288400 [Oryza sativa Japonica Group]	22.5826	17.7794	19.8361	5.64991	3.98636	4.18222	3.56402e-14	2.91937e-13	yes
LOC_Os03g08140.MSUv7.0	tubulin--tyrosine ligase-like protein 12 isoform X1 [Oryza sativa Japonica Group];Tubulin-tyrosine ligase family protein, expressed [Oryza sativa Japonica Group]	4.98532	4.93953	3.87397	1.17738	0.985399	0.967864	3.61424e-14	2.95938e-13	yes
LOC_Os01g73170.MSUv7.0	cationic peroxidase SPC4 [Oryza sativa Japonica Group]	13.4583	12.9594	19.7395	3.51009	2.64891	3.23035	3.63234e-14	2.97284e-13	yes
LOC_Os02g48770.MSUv7.0	anthranilate O-methyltransferase 1 [Oryza sativa Japonica Group]	4.04566	8.86549	11.7916	0.093154	0.260561	0.100661	3.64498e-14	2.98115e-13	yes
LOC_Os01g42234.MSUv7.0	amino-acid permease BAT1 homolog isoform X1 [Oryza sativa Japonica Group];amino-acid permease BAT1 homolog isoform X2 [Oryza sativa Japonica Group]	4.22692	4.69058	4.82093	1.1293	0.763861	0.989986	3.65907e-14	2.99153e-13	yes
LOC_Os06g04460.MSUv7.0	hypersensitive-induced response protein 4 [Oryza sativa Japonica Group]	11.5185	13.6437	12.2192	2.67943	2.49912	1.4554	3.66704e-14	2.99577e-13	yes
LOC_Os04g57540.MSUv7.0	probable adenylate kinase 6, chloroplastic [Oryza sativa Japonica Group]	15.5124	19.4192	18.7948	5.76038	5.13289	5.30443	3.85857e-14	3.14984e-13	yes
LOC_Os04g42250.MSUv7.0	hydroxycinnamoyltransferase 1 [Oryza sativa Japonica Group]	37.5295	36.9335	34.8479	14.2269	12.2182	13.7211	3.87347e-14	3.16081e-13	yes
LOC_Os06g04610.MSUv7.0	probable ribosome-binding factor A, chloroplastic [Oryza sativa Japonica Group]	12.8653	11.5419	11.7109	3.87693	4.00333	4.4472	3.96156e-14	3.23146e-13	yes
LOC_Os04g42840.MSUv7.0	CLIP-associated protein isoform X1 [Oryza sativa Japonica Group]	7.79432	9.05099	6.73046	2.41694	2.41296	2.13069	3.98573e-14	3.24995e-13	yes
LOC_Os05g46230.MSUv7.0	nucleosome assembly protein 1;2 [Oryza sativa Japonica Group]	58.3698	58.2875	57.6636	23.2718	23.3225	25.1895	4.0159e-14	3.27206e-13	yes
LOC_Os08g27070.MSUv7.0	RecName: Full=Uncharacterized protein OsI_027940	76.3208	82.3011	79.9838	31.4937	26.2963	29.3422	4.04268e-14	3.29264e-13	yes
LOC_Os03g58810.MSUv7.0	hypothetical protein OsI_13943 [Oryza sativa Indica Group]	14.3458	13.1539	13.7425	4.68508	3.35956	3.6329	4.06105e-14	3.3051e-13	yes
LOC_Os01g49320.MSUv7.0	acidic endochitinase [Oryza sativa Japonica Group]	4.9435	6.29082	6.56888	1.11621	0.884595	0.683419	4.19405e-14	3.40947e-13	yes
LOC_Os01g08270.MSUv7.0	aromatic aminotransferase ISS1 [Oryza sativa Japonica Group]	17.5973	18.9477	19.2903	5.52284	6.08768	7.01797	4.24155e-14	3.44678e-13	yes
LOC_Os10g30530.MSUv7.0	lectin protein kinase, putative, expressed [Oryza sativa Japonica Group]	0.917137	1.47574	1.34693	0.054961	0.014273	0.086937	4.26857e-14	3.46742e-13	yes
LOC_Os09g29130.MSUv7.0	zinc-finger homeodomain protein 1 [Oryza sativa Japonica Group]	1.01754	0.652895	0.894508	2.45589	1.85867	2.02958	4.3891e-14	3.56264e-13	yes
LOC_Os09g30340.MSUv7.0	Os09g0481200, partial [Oryza sativa Japonica Group]	0	0	0	0	0	198.48	4.45353e-14	3.61085e-13	yes
LOC_Os02g42150.MSUv7.0	wall-associated receptor kinase 5 isoform X1 [Oryza sativa Japonica Group]	1.03073	1.58145	1.31746	0.025857	0.086033	0.119291	4.47674e-14	3.6283e-13	yes
LOC_Os12g21940.MSUv7.0	uncharacterized protein LOC4352055 isoform X1 [Oryza sativa Japonica Group]	1.39847	1.03694	0.81919	2.05497	2.27352	2.67437	4.54457e-14	3.68189e-13	yes
LOC_Os05g49030.MSUv7.0	60S ribosomal protein L18a-like [Oryza sativa Japonica Group]	105.558	96.0313	119.774	37.3312	30.5466	31.0406	4.57352e-14	3.70394e-13	yes
LOC_Os11g43990.MSUv7.0	uncharacterized protein LOC4351068 isoform X1 [Oryza sativa Japonica Group]	5.31514	5.94898	4.10012	0.934589	0.739395	0.479468	4.63722e-14	3.75412e-13	yes
LOC_Os01g47660.MSUv7.0	60S ribosomal protein L18a-like [Oryza sativa Japonica Group]	80.7972	68.8859	77.0978	25.3318	17.2331	19.8613	4.6434e-14	3.75771e-13	yes
LOC_Os04g44750.MSUv7.0	probable polyol transporter 4 isoform X2 [Oryza sativa Japonica Group]	3.35501	4.39043	4.52976	0.97963	0.785864	0.834598	4.8285e-14	3.90017e-13	yes
LOC_Os02g35950.MSUv7.0	polyadenylate-binding protein RBP47 [Oryza sativa Japonica Group]	85.7407	74.5819	85.9751	30.3009	27.2096	28.3253	4.87897e-14	3.93797e-13	yes
LOC_Os02g48860.MSUv7.0	putative chloroplast nucleoid DNA-binding protein cnd41 [Oryza sativa Japonica Group]	2.5102	2.45152	2.51798	0.255676	0.380348	0.188255	4.99331e-14	4.02875e-13	yes
LOC_Os01g53670.MSUv7.0	clathrin interactor EPSIN 1 isoform X1 [Oryza sativa Japonica Group];clathrin interactor EPSIN 1 isoform X2 [Oryza sativa Japonica Group]	13.7319	13.9729	13.4208	4.92041	4.20363	4.8017	5.00192e-14	4.03418e-13	yes
LOC_Os11g05614.MSUv7.0	NAC domain-containing protein 90 [Oryza sativa Japonica Group]	1.28742	1.63387	0.823115	0.036381	0.065929	0.068226	5.19422e-14	4.18457e-13	yes
LOC_Os02g48210.MSUv7.0	probable L-type lectin-domain containing receptor kinase S.5 [Oryza sativa Japonica Group]	1.21435	1.17029	1.51129	0.135824	0.061816	0.056167	5.49186e-14	4.41938e-13	yes
LOC_Os01g68740.MSUv7.0	glycine-rich cell wall structural protein 2-like [Oryza sativa Japonica Group]	3.45968	3.66706	2.74709	0.356734	0.229337	0.111962	6.03903e-14	4.85063e-13	yes
LOC_Os09g28570.MSUv7.0	prostaglandin reductase-3 [Oryza sativa Japonica Group]	19.1333	19.9942	18.4543	7.55568	7.13431	7.6717	6.38368e-14	5.12363e-13	yes
LOC_Os12g41950.MSUv7.0	auxin response factor 25 isoform X1 [Oryza sativa Japonica Group]	5.97431	6.03196	4.66929	1.50447	1.50049	1.21023	6.47092e-14	5.1917e-13	yes
LOC_Os03g04750.MSUv7.0	60S ribosomal protein L21-2 [Oryza sativa Japonica Group]	84.3408	78.2055	80.7534	27.4678	20.3207	27.7112	6.5647e-14	5.26302e-13	yes
LOC_Os02g37870.MSUv7.0	ribosome biogenesis protein BRX1 homolog 2 [Oryza sativa Japonica Group]	15.9977	14.5657	15.8108	4.60298	3.32531	3.24127	6.58573e-14	5.27791e-13	yes
LOC_Os05g08360.MSUv7.0	probable mediator of RNA polymerase II transcription subunit 36b isoform X1 [Oryza sativa Japonica Group]	23.6199	22.3446	21.1041	7.41331	5.6641	5.82011	6.75931e-14	5.41081e-13	yes
LOC_Os01g11570.MSUv7.0	GDSL esterase/lipase At5g45920 [Oryza sativa Japonica Group]	11.4569	13.2872	13.2761	2.75142	1.28051	1.33746	6.87776e-14	5.49761e-13	yes
LOC_Os02g36110.MSUv7.0	ent-cassadiene C11-alpha-hydroxylase 1-like [Oryza sativa Japonica Group]	2.07307	1.66057	1.29381	0.109314	0.075136	0.048073	7.15384e-14	5.71403e-13	yes
LOC_Os05g27730.MSUv7.0	TPA_inf: WRKY transcription factor 53 [Oryza sativa (indica cultivar-group)]	46.4315	53.55	55.2864	19.257	17.1445	19.165	7.49035e-14	5.9806e-13	yes
LOC_Os03g21030.MSUv7.0	NAC domain-containing protein 92 [Oryza sativa Japonica Group]	16.6065	19.3668	21.1244	5.49837	3.3142	3.49774	7.63395e-14	6.08847e-13	yes
LOC_Os05g51570.MSUv7.0	vacuolar-processing enzyme [Oryza sativa Japonica Group]	2.84867	3.67408	3.85248	0.410297	0.414669	0.182282	7.72807e-14	6.16125e-13	yes
LOC_Os01g73540.MSUv7.0	protein COFACTOR ASSEMBLY OF COMPLEX C SUBUNIT B CCB3, chloroplastic [Oryza sativa Japonica Group]	20.8512	19.9251	20.0618	5.57976	3.653	4.9323	8.00129e-14	6.37199e-13	yes
LOC_Os02g33140.MSUv7.0	hypothetical protein C2845_PM15G07720 [Panicum miliaceum]	81.3443	71.9278	84.874	27.7181	23.8661	27.7569	8.28537e-14	6.58603e-13	yes
LOC_Os04g49210.MSUv7.0	protein DMR6-LIKE OXYGENASE 1 [Oryza sativa Japonica Group]	2.5445	5.59288	4.04171	0.52935	0.324768	0.444149	8.44354e-14	6.70927e-13	yes
LOC_Os06g09679.MSUv7.0	20 kDa chaperonin, chloroplastic isoform X1 [Oryza sativa Japonica Group]	160.846	140.963	156.083	52.8933	34.2096	44.1309	8.57969e-14	6.81494e-13	yes
LOC_Os07g06940.MSUv7.0	valine--tRNA ligase, chloroplastic/mitochondrial 2 [Oryza sativa Japonica Group]	27.2562	23.3466	21.6296	7.08724	6.16129	8.06356	8.69046e-14	6.90038e-13	yes
LOC_Os01g69120.MSUv7.0	uncharacterized protein LOC4327742 isoform X2 [Oryza sativa Japonica Group]	88.35	76.1453	77.6045	26.6629	29.207	31.2595	8.70522e-14	6.90955e-13	yes
LOC_Os10g28050.MSUv7.0	chitinase 2 [Oryza sativa Japonica Group]	27.3217	26.4459	28.3766	9.45615	7.46305	8.94976	8.74446e-14	6.93813e-13	yes
LOC_Os05g08900.MSUv7.0	uncharacterized protein LOC9271957 [Oryza sativa Japonica Group]	3.28093	4.78129	2.51618	0.369325	0.095347	0.218981	8.89382e-14	7.05404e-13	yes
LOC_Os03g55280.MSUv7.0	uncharacterized protein LOC4334188 [Oryza sativa Japonica Group]	11.6566	10.8631	10.147	2.87228	2.93742	3.28489	9.39978e-14	7.44709e-13	yes
LOC_Os06g21230.MSUv7.0	glycine-rich protein 3 [Oryza sativa Japonica Group]	7.5287	8.27781	5.22448	12.0592	13.2113	17.2875	9.53369e-14	7.54762e-13	yes
LOC_Os09g32520.MSUv7.0	60S ribosomal protein L32-1 [Oryza sativa Japonica Group]	40.3222	39.1964	37.2104	11.0608	13.4481	11.8415	9.74658e-14	7.71332e-13	yes
LOC_Os04g50990.MSUv7.0	hypothetical protein OsI_17237 [Oryza sativa Indica Group]	93.8291	73.6229	87.6409	28.156	20.1535	22.6429	1.03185e-13	8.15991e-13	yes
LOC_Os02g10630.MSUv7.0	C2 and GRAM domain-containing protein At1g03370 [Oryza sativa Japonica Group]	0.429144	0.310622	0.414474	0.814902	0.886677	0.882592	1.05796e-13	8.36028e-13	yes
LOC_Os11g45990.MSUv7.0	uncharacterized protein LOC4351146 [Oryza sativa Japonica Group]	1.68847	3.0527	1.26416	0.021783	0.068351	0.145951	1.09944e-13	8.68165e-13	yes
LOC_Os02g14770.MSUv7.0	phosphoenolpyruvate carboxylase 1 [Oryza sativa Japonica Group]	29.3569	29.6972	28.8461	11.0629	12.2196	11.7538	1.16631e-13	9.19957e-13	yes
LOC_Os06g05660.MSUv7.0	nucleosome assembly protein 1;1 isoform X2 [Oryza sativa Japonica Group];nucleosome assembly protein 1;1 isoform X3 [Oryza sativa Japonica Group]	42.7438	47.9187	42.5517	17.6351	15.7538	16.4983	1.16822e-13	9.21121e-13	yes
LOC_Os09g39760.MSUv7.0	putative pectinesterase 14 [Oryza sativa Japonica Group]	2.57072	2.51464	2.16368	0.380294	0.433866	0.399572	1.17651e-13	9.27321e-13	yes
LOC_Os04g27790.MSUv7.0	alpha-humulene synthase isoform X1 [Oryza sativa Japonica Group]	1.34977	1.79482	2.49361	0.157342	0.062208	0.085554	1.20639e-13	9.4948e-13	yes
LOC_Os03g15780.MSUv7.0	anthranilate synthase component I family protein, expressed [Oryza sativa Japonica Group];anthranilate synthase alpha subunit 2, chloroplastic [Oryza sativa Japonica Group]	15.857	16.857	19.8561	5.33421	5.37459	5.95896	1.23499e-13	9.7163e-13	yes
LOC_Os07g20580.MSUv7.0	DEAD-box ATP-dependent RNA helicase 5 [Oryza sativa Japonica Group]	38.9494	36.6506	36.1445	12.4706	13.7256	14.6594	1.24155e-13	9.76441e-13	yes
LOC_Os01g73500.MSUv7.0	uncharacterized protein LOC4324469 isoform X1 [Oryza sativa Japonica Group];uncharacterized protein LOC4324469 isoform X2 [Oryza sativa Japonica Group]	37.6515	46.8002	48.2484	14.1007	9.29885	10.4395	1.28684e-13	1.01168e-12	yes
LOC_Os01g43390.MSUv7.0	uroporphyrinogen decarboxylase 1, chloroplastic [Oryza sativa Japonica Group]	22.8144	20.3992	17.9597	6.33032	5.84337	6.67738	1.28911e-13	1.0131e-12	yes
LOC_Os01g58194.MSUv7.0	probable nucleoredoxin 2 isoform X1 [Oryza sativa Japonica Group]	8.84535	10.6467	8.75439	2.44182	1.782	2.48907	1.29059e-13	1.01389e-12	yes
LOC_Os09g38020.MSUv7.0	hypothetical protein GOBAR_DD32191 [Gossypium barbadense]	113.209	134.624	131.018	40.9359	26.3764	38.0142	1.30874e-13	1.0274e-12	yes
LOC_Os03g15720.MSUv7.0	selenoprotein K [Oryza sativa Japonica Group]	40.4615	54.3593	41.7335	14.3781	11.0733	11.0503	1.3346e-13	1.04655e-12	yes
LOC_Os04g24600.MSUv7.0	cysteine proteinase 1 [Oryza sativa Japonica Group]	7.51645	9.64572	9.16758	1.72044	2.08069	2.43673	1.34816e-13	1.05681e-12	yes
LOC_Os03g58940.MSUv7.0	protein YLS3 [Oryza sativa Japonica Group]	7.11252	7.8088	6.10369	1.56358	1.084	1.06348	1.47655e-13	1.15661e-12	yes
LOC_Os04g37790.MSUv7.0	Os04g0451000, partial [Oryza sativa Japonica Group]	2.23024	3.52415	3.85327	0.48636	0.467339	0.47207	1.49309e-13	1.16829e-12	yes
LOC_Os08g26350.MSUv7.0	uncharacterized protein LOC4345353 isoform X1 [Oryza sativa Japonica Group]	3.72295	6.2051	3.59899	0	0	0	1.50407e-13	1.17645e-12	yes
LOC_Os06g06490.MSUv7.0	U-box domain-containing protein 70-like isoform X1 [Oryza sativa Japonica Group];hsp70-Hsp90 organizing protein 1 isoform X2 [Oryza sativa Japonica Group]	5.54472	6.48291	6.25284	1.6589	0.96535	1.13381	1.54095e-13	1.20398e-12	yes
LOC_Os03g10950.MSUv7.0	probable protein phosphatase 2C 29 [Oryza sativa Japonica Group]	4.75556	7.1496	5.58117	1.11615	0.723201	0.520912	1.55254e-13	1.21259e-12	yes
LOC_Os07g35370.MSUv7.0	cysteine-rich receptor-like protein kinase 6 isoform X1 [Oryza sativa Japonica Group]	1.87739	2.66648	2.7339	0.295145	0.147108	0.338702	1.66857e-13	1.30115e-12	yes
LOC_Os02g57590.MSUv7.0	Os02g0821800 [Oryza sativa Japonica Group];hypothetical protein BRADI_3g55810v3 [Brachypodium distachyon]	14.7423	13.5347	12.796	4.57087	4.17431	4.17224	1.68745e-13	1.31509e-12	yes
LOC_Os02g35000.MSUv7.0	hypothetical protein OsJ_07128 [Oryza sativa Japonica Group]	0.494835	0.480283	0.384632	1.0857	1.41587	2.25337	1.69944e-13	1.32396e-12	yes
LOC_Os07g02440.MSUv7.0	peroxidase 50 [Oryza sativa Japonica Group]	0.484808	0.155774	0.634229	1.8941	2.00786	2.85807	1.78182e-13	1.38714e-12	yes
LOC_Os07g12250.MSUv7.0	hypothetical protein OsI_25404 [Oryza sativa Indica Group]	83.3197	67.922	88.967	25.9387	21.5577	24.0632	1.79308e-13	1.39539e-12	yes
LOC_Os11g38520.MSUv7.0	disease resistance protein Pik-2-like [Oryza sativa Japonica Group]	2.4793	2.92391	2.24442	0.456206	0.608832	0.587712	1.83312e-13	1.42552e-12	yes
LOC_Os12g25170.MSUv7.0	disease resistance protein RGA2 [Oryza sativa Japonica Group]	30.8997	30.8471	23.4008	9.17071	8.68286	8.30864	1.84508e-13	1.43431e-12	yes
LOC_Os06g20900.MSUv7.0	uncharacterized protein LOC9267198 [Oryza sativa Japonica Group]	2.68355	2.31458	1.94762	0	0	0	2.01994e-13	1.56741e-12	yes
LOC_Os04g19740.MSUv7.0	transketolase, chloroplastic [Oryza sativa Japonica Group]	3.61586	3.36098	4.14886	0.768986	0.487701	0.39147	2.02488e-13	1.57067e-12	yes
LOC_Os06g14280.MSUv7.0	cysteine-rich repeat secretory protein 12 [Oryza sativa Japonica Group]	1.08639	1.10883	1.23397	2.00711	3.02965	2.43147	2.08306e-13	1.61405e-12	yes
LOC_Os01g38229.MSUv7.0	70 kDa peptidyl-prolyl isomerase isoform X3 [Oryza sativa Japonica Group];70 kDa peptidyl-prolyl isomerase isoform X2 [Oryza sativa Japonica Group];70 kDa peptidyl-prolyl isomerase isoform X1 [Oryza sativa Japonica Group]	23.1241	31.8575	20.2977	6.20701	7.47493	6.51407	2.18967e-13	1.69605e-12	yes
LOC_Os03g05470.MSUv7.0	calmodulin-binding receptor-like cytoplasmic kinase 2 [Oryza sativa Japonica Group]	11.8611	14.1738	12.5786	3.35193	4.14552	3.72862	2.19552e-13	1.69997e-12	yes
LOC_Os02g29380.MSUv7.0	protein ROS1 [Oryza sativa Japonica Group]	9.59054	10.1071	7.93209	2.97517	3.01048	2.84346	2.25766e-13	1.74682e-12	yes
LOC_Os01g61460.MSUv7.0	protein trichome birefringence-like 28 isoform X1 [Oryza sativa Japonica Group]	6.79714	7.71305	7.23079	1.94226	1.19762	1.17242	2.28623e-13	1.76702e-12	yes
LOC_Os08g38900.MSUv7.0	tricin synthase 1 [Oryza sativa Japonica Group]	30.4778	39.9926	31.9524	10.8171	7.54032	10.0308	2.32627e-13	1.79732e-12	yes
LOC_Os04g51940.MSUv7.0	uncharacterized protein LOC4336934 isoform X1 [Oryza sativa Japonica Group];H0702G05.3 [Oryza sativa];uncharacterized protein LOC4336934 isoform X2 [Oryza sativa Japonica Group]	31.6579	37.0024	29.1214	10.1145	10.1019	7.22732	2.46432e-13	1.90193e-12	yes
LOC_Os11g28340.MSUv7.0	ER lumen protein-retaining receptor [Oryza sativa Japonica Group]	26.9861	26.8183	24.0747	9.1522	7.58954	7.94432	2.53758e-13	1.95636e-12	yes
LOC_Os01g36950.MSUv7.0	B2 protein [Oryza sativa Japonica Group]	184.903	210.146	185.839	75.9225	55.5072	66.4598	2.57515e-13	1.98391e-12	yes
LOC_Os03g58580.MSUv7.0	uncharacterized protein LOC4334447 [Oryza sativa Japonica Group]	21.125	22.8368	19.0473	6.30054	5.33913	7.56343	2.60341e-13	2.00496e-12	yes
LOC_Os02g45750.MSUv7.0	hypothetical protein OsI_08480 [Oryza sativa Indica Group]	5.62665	6.65025	6.17118	1.77523	1.43195	1.49151	2.62681e-13	2.02226e-12	yes
LOC_Os03g50520.MSUv7.0	dynamin-related protein 1C [Oryza sativa Japonica Group];Dynamin-related protein 1C, putative, expressed [Oryza sativa Japonica Group]	9.62214	10.4367	8.94294	2.78264	3.29366	2.69829	2.77017e-13	2.12881e-12	yes
LOC_Os02g34570.MSUv7.0	exosome complex component RRP45A isoform X2 [Oryza sativa Japonica Group]	14.2857	15.9038	13.7712	4.90326	4.29468	3.98031	2.79584e-13	2.14724e-12	yes
LOC_Os11g44860.MSUv7.0	putative receptor-like protein kinase At4g00960 [Oryza sativa Japonica Group]	1.19479	1.76725	1.99344	0.115626	0.133742	0.12881	2.79614e-13	2.14724e-12	yes
LOC_Os02g50340.MSUv7.0	MACPF domain-containing protein At1g14780 isoform X2 [Oryza sativa Japonica Group]	1.12045	2.05976	0.869532	0.065002	0.027296	0.021677	2.83345e-13	2.17511e-12	yes
LOC_Os02g11830.MSUv7.0	putative coatomer subunit beta'-3 isoform X3 [Oryza sativa Japonica Group]	13.1756	15.8754	13.5715	4.82237	5.11719	5.1265	2.85066e-13	2.18754e-12	yes
LOC_Os04g23140.MSUv7.0	Os01g0304500, partial [Oryza sativa Japonica Group]	33.1367	34.8049	32.7667	11.7619	9.37558	12.2122	2.91031e-13	2.23172e-12	yes
LOC_Os07g01490.MSUv7.0	Os07g0105700, partial [Oryza sativa Japonica Group]	0.511434	0.612055	0.282761	1.76453	1.09838	1.33621	2.92563e-13	2.24267e-12	yes
LOC_Os01g05630.MSUv7.0	RecName: Full=Histone H2B.3	14.1975	15.9857	15.6901	4.35024	3.26203	2.99859	3.0139e-13	2.30951e-12	yes
LOC_Os07g19030.MSUv7.0	protein TIC 22-like, chloroplastic isoform X2 [Oryza sativa Japonica Group]	9.8302	10.4585	8.24545	2.2943	1.48548	1.5159	3.08542e-13	2.36347e-12	yes
LOC_Os03g20370.MSUv7.0	LOW QUALITY PROTEIN: family of serine hydrolases 3-like [Setaria italica]	129.11	150.83	157.674	50.4748	45.6868	56.2401	3.10615e-13	2.37851e-12	yes
LOC_Os04g40050.MSUv7.0	ribonuclease H2 subunit B [Oryza sativa Japonica Group]	5.25513	4.63883	4.32778	1.24501	0.863616	0.958684	3.13722e-13	2.40144e-12	yes
LOC_Os04g58570.MSUv7.0	elicitor-responsive protein 3 [Oryza sativa Japonica Group]	15.8654	18.8593	16.1476	4.72732	3.76259	4.35449	3.15945e-13	2.41674e-12	yes
LOC_Os03g17700.MSUv7.0	mitogen-activated protein kinase 5 isoform X2 [Oryza sativa Japonica Group]	5.79962	7.81873	8.42827	1.24237	1.6583	1.46598	3.27455e-13	2.50122e-12	yes
LOC_Os07g48260.MSUv7.0	probable WRKY transcription factor 70 [Oryza sativa Japonica Group]	2.15964	2.04711	1.58241	0.212934	0.275722	0.195086	3.53465e-13	2.69606e-12	yes
LOC_Os01g05560.MSUv7.0	uncharacterized protein LOC4325217 [Oryza sativa Japonica Group]	19.569	18.7501	18.583	6.71487	6.38506	6.35724	3.57109e-13	2.72224e-12	yes
LOC_Os01g61080.MSUv7.0	WRKY transcription factor WRKY24 [Oryza sativa Japonica Group]	2.71183	2.76521	2.7104	0.153533	0.437558	0.222429	3.57151e-13	2.72224e-12	yes
LOC_Os06g48780.MSUv7.0	60S acidic ribosomal protein P3 [Oryza sativa Japonica Group]	79.5024	77.0205	84.4859	26.9088	20.473	27.769	3.71447e-13	2.82821e-12	yes
LOC_Os01g39330.MSUv7.0	putative transcription factor bHLH041 [Oryza sativa Japonica Group]	2.61138	2.3411	2.26389	0.258268	0.061312	0.054978	3.86265e-13	2.93999e-12	yes
LOC_Os09g36290.MSUv7.0	probable inactive purple acid phosphatase 29 isoform X2 [Oryza sativa Japonica Group];probable inactive purple acid phosphatase 29 isoform X3 [Oryza sativa Japonica Group]	11.7995	13.8311	11.9886	3.82009	2.77648	3.45292	4.04324e-13	3.07309e-12	yes
LOC_Os09g07820.MSUv7.0	exosome complex component RRP41 homolog [Oryza sativa Japonica Group]	14.1774	13.7256	12.9145	4.29749	3.56635	3.18399	4.11638e-13	3.12757e-12	yes
LOC_Os01g56620.MSUv7.0	pseudouridylate synthase 7 homolog isoform X1 [Oryza sativa Japonica Group]	2.82614	2.56575	1.72977	0.383469	0.294325	0.29718	4.14992e-13	3.15195e-12	yes
LOC_Os07g12320.MSUv7.0	protein SLOW WALKER 1 [Oryza sativa Japonica Group]	4.78462	4.2866	4.37619	1.1057	0.849783	1.07592	4.15939e-13	3.15802e-12	yes
LOC_Os12g03040.MSUv7.0	NAC transcription factor 29 [Oryza sativa Japonica Group]	5.94099	6.27619	5.00795	1.39434	1.06659	0.862156	4.26209e-13	3.23485e-12	yes
LOC_Os05g47650.MSUv7.0	AP2/ERF and B3 domain-containing protein Os05g0549800 [Oryza sativa Japonica Group]	1.61287	1.43505	1.81467	0	0	0	4.27903e-13	3.24657e-12	yes
LOC_Os01g09410.MSUv7.0	unnamed protein product [Oryza sativa Japonica Group]	7.13778	5.20378	6.22919	1.31472	1.09878	1.29804	4.28743e-13	3.25179e-12	yes
LOC_Os08g42920.MSUv7.0	Os08g0542100, partial [Oryza sativa Japonica Group]	23.7028	25.9575	28.6631	8.30729	8.25132	8.71563	4.43785e-13	3.3635e-12	yes
LOC_Os04g38750.MSUv7.0	30S ribosomal protein 3, chloroplastic [Oryza sativa Japonica Group]	122.233	104.11	109.914	42.2359	35.3382	38.5107	4.48978e-13	3.40047e-12	yes
LOC_Os11g32880.MSUv7.0	Os11g0533100, partial [Oryza sativa Japonica Group];hypothetical protein OsJ_34121 [Oryza sativa Japonica Group];CarD-like transcriptional regulator family protein, expressed [Oryza sativa Japonica Group]	45.4551	45.2817	38.2007	13.8593	15.6143	16.7965	4.86011e-13	3.67706e-12	yes
LOC_Os01g06740.MSUv7.0	protein synthesis inhibitor I [Oryza sativa Japonica Group]	1.0847	2.26458	4.93926	0.112103	0.020982	0.028854	5.01076e-13	3.78837e-12	yes
LOC_Os09g29710.MSUv7.0	EG45-like domain containing protein [Oryza sativa Japonica Group]	3.58555	2.68075	3.59098	0	0	0	5.08564e-13	3.84363e-12	yes
LOC_Os01g67510.MSUv7.0	DNA repair protein recA homolog 3, mitochondrial [Oryza sativa Japonica Group]	8.45044	8.84032	7.87957	2.40503	2.12145	2.61915	5.20344e-13	3.9299e-12	yes
LOC_Os05g48660.MSUv7.0	protein MALE DISCOVERER 2 [Oryza sativa Japonica Group]	13.6727	13.6907	13.5412	3.72871	4.553	4.67094	5.21637e-13	3.93828e-12	yes
LOC_Os07g38600.MSUv7.0	general transcription and DNA repair factor IIH subunit TFB5 [Oryza sativa Japonica Group]	21.5944	20.0987	21.5561	5.91431	3.80726	5.02935	5.23965e-13	3.95447e-12	yes
LOC_Os03g61790.MSUv7.0	probable RNA 3'-terminal phosphate cyclase-like protein [Oryza sativa Japonica Group]	24.4287	25.5119	25.2335	9.55723	8.81666	9.3708	5.39174e-13	4.06783e-12	yes
LOC_Os04g33240.MSUv7.0	momilactone A synthase-like [Oryza sativa Japonica Group]	3.76984	4.67745	7.37257	0.606643	0.402919	0.238133	5.40162e-13	4.07386e-12	yes
LOC_Os07g33997.MSUv7.0	60S ribosomal protein L44 [Zea mays]	84.1958	109.679	134.712	28.5239	29.0384	31.6936	5.6062e-13	4.22223e-12	yes
LOC_Os05g37450.MSUv7.0	uncharacterized protein LOC4338946 isoform X2 [Oryza sativa Japonica Group]	3.88686	3.48413	3.08962	0.696844	0.544487	0.476952	5.94858e-13	4.47538e-12	yes
LOC_Os03g59200.MSUv7.0	uncharacterized protein LOC4334504 [Oryza sativa Japonica Group]	0.583856	1.07842	0.810833	1.67884	1.86365	2.31718	6.03443e-13	4.53679e-12	yes
LOC_Os01g14670.MSUv7.0	germin-like protein 5-1 [Oryza sativa Japonica Group]	1.19608	1.67225	1.22023	3.73726	3.20057	2.60352	6.03689e-13	4.53706e-12	yes
LOC_Os08g44830.MSUv7.0	protein SENSITIVE TO PROTON RHIZOTOXICITY 2 [Oryza sativa Japonica Group]	1.83461	1.85541	1.13508	0	0	0	6.08507e-13	4.57167e-12	yes
LOC_Os11g29140.MSUv7.0	Os11g0481500, partial [Oryza sativa Japonica Group]	2.52409	2.71775	3.98812	9.62543	6.72585	5.79751	6.0887e-13	4.5728e-12	yes
LOC_Os10g29620.MSUv7.0	probable serine/threonine-protein kinase PBL16 [Oryza sativa Japonica Group]	11.0632	11.2028	9.26462	2.86389	3.12601	3.02311	6.13994e-13	4.60967e-12	yes
LOC_Os09g39440.MSUv7.0	probable uridine nucleosidase 2 [Oryza sativa Japonica Group]	2.48064	2.53133	2.10837	0.312437	0.222154	0.190085	6.20092e-13	4.65382e-12	yes
LOC_Os03g61960.MSUv7.0	ferredoxin-3, chloroplastic [Oryza sativa Japonica Group]	31.4541	37.7109	30.2597	11.5067	9.67815	10.4219	6.2959e-13	4.72346e-12	yes
LOC_Os04g01250.MSUv7.0	fatty acid amide hydrolase isoform X1 [Oryza sativa Japonica Group]	10.4479	11.7836	10.1615	3.14188	3.23274	3.8353	6.47776e-13	4.85651e-12	yes
LOC_Os12g38720.MSUv7.0	transposon protein, putative, CACTA, En/Spm sub-class [Oryza sativa Japonica Group]	17.1534	17.3274	9.93143	2.07847	1.06467	2.50361	6.55352e-13	4.9116e-12	yes
LOC_Os11g07450.MSUv7.0	E3 ubiquitin-protein ligase CHFR isoform X2 [Oryza sativa Japonica Group];E3 ubiquitin-protein ligase CHFR isoform X1 [Oryza sativa Japonica Group]	3.12245	2.98598	2.55497	0.494979	0.349362	0.472017	6.57655e-13	4.92714e-12	yes
LOC_Os04g35480.MSUv7.0	threonylcarbamoyladenosine tRNA methylthiotransferase [Oryza sativa Japonica Group]	15.1342	15.0771	13.4087	5.00837	4.51889	5.25496	6.75377e-13	5.05639e-12	yes
LOC_Os08g02120.MSUv7.0	fructokinase-2 [Oryza sativa Japonica Group]	23.7731	28.3874	24.4803	9.16712	8.53368	8.78314	6.80557e-13	5.0934e-12	yes
LOC_Os05g28510.MSUv7.0	importin subunit beta-1 [Oryza sativa Japonica Group]	12.043	11.1608	9.02082	3.37368	2.92972	2.57109	6.98616e-13	5.22492e-12	yes
LOC_Os02g16670.MSUv7.0	hypothetical protein OsJ_06178 [Oryza sativa Japonica Group]	5.28698	4.50871	3.84146	0.618346	1.0089	0.648459	7.29092e-13	5.44906e-12	yes
LOC_Os03g03390.MSUv7.0	PIN2/TERF1-interacting telomerase inhibitor 1 [Oryza sativa Japonica Group]	68.3417	70.41	76.3617	25.9774	24.2785	29.2608	7.3852e-13	5.5176e-12	yes
LOC_Os11g13810.MSUv7.0	non-lysosomal glucosylceramidase isoform X1 [Oryza sativa Japonica Group]	14.194	13.7203	10.7583	3.88091	4.17409	3.47756	7.57338e-13	5.64838e-12	yes
LOC_Os10g28640.MSUv7.0	expressed protein [Oryza sativa Japonica Group]	7.08188	6.44938	6.43802	2.04221	1.8145	1.75471	7.84842e-13	5.84945e-12	yes
LOC_Os02g08180.MSUv7.0	protein transport protein Sec61 subunit gamma [Brachypodium distachyon]	107.335	122.621	130.835	38.4464	23.2587	30.9598	8.06496e-13	6.00668e-12	yes
LOC_Os02g31867.MSUv7.0	formin-like protein 16 [Oryza sativa Japonica Group]	10.4987	13.6059	8.13344	2.59702	2.11655	1.93626	8.10032e-13	6.03092e-12	yes
LOC_Os01g40290.MSUv7.0	hypothetical protein OsI_02597 [Oryza sativa Indica Group]	2.95233	2.94698	3.02009	0	0.081167	0	8.12278e-13	6.04555e-12	yes
LOC_Os07g33690.MSUv7.0	disease resistance protein RGA2 [Oryza sativa Japonica Group]	1.95307	2.12517	1.35131	0.249775	0.359054	0.285797	8.36616e-13	6.22454e-12	yes
LOC_Os05g24780.MSUv7.0	hypothetical protein OsI_19419 [Oryza sativa Indica Group]	2.18563	3.87246	4.77766	0.140354	0.206556	0.205021	8.36967e-13	6.22499e-12	yes
LOC_Os05g06710.MSUv7.0	GDSL esterase/lipase At1g09390 [Oryza sativa Japonica Group]	8.00736	9.63105	7.99428	2.48561	2.42532	2.26074	8.44594e-13	6.27955e-12	yes
LOC_Os10g39930.MSUv7.0	hypothetical protein OsI_34547 [Oryza sativa Indica Group]	29.5881	25.2012	21.9019	7.12994	8.51382	7.31104	8.49077e-13	6.3107e-12	yes
LOC_Os10g35290.MSUv7.0	DNA-directed RNA polymerase, beta subunit family protein, expressed [Oryza sativa Japonica Group]	10.646	9.25533	8.36147	2.78108	2.74338	2.08695	8.52535e-13	6.33421e-12	yes
LOC_Os12g36880.MSUv7.0	major pollen allergen Bet v 1-D/H [Oryza sativa Japonica Group]	86.7411	156.076	104.105	32.5912	24.1721	28.2054	8.62167e-13	6.40356e-12	yes
LOC_Os01g71230.MSUv7.0	nascent polypeptide-associated complex subunit alpha-like protein 1 [Oryza sativa Japonica Group]	85.7086	90.2871	86.6607	35.1514	30.0013	35.136	8.63768e-13	6.41324e-12	yes
LOC_Os03g31550.MSUv7.0	xanthine dehydrogenase isoform X1 [Oryza sativa Japonica Group]	26.6656	25.5375	25.3421	10.64	10.409	10.1979	8.76693e-13	6.50471e-12	yes
LOC_Os04g43550.MSUv7.0	dCTP pyrophosphatase 1 [Oryza sativa Japonica Group]	4.594	4.4861	3.71722	0.69053	0.68607	0.649628	8.97955e-13	6.65558e-12	yes
LOC_Os11g04200.MSUv7.0	U3 small nucleolar ribonucleoprotein protein MPP10 [Oryza sativa Japonica Group]	7.68475	7.25211	6.49642	2.04285	2.13305	1.98164	9.27544e-13	6.86779e-12	yes
LOC_Os03g14050.MSUv7.0	Os03g0244200, partial [Oryza sativa Japonica Group];thaumatin-like protein 1b isoform X1 [Oryza sativa Japonica Group]	3.01827	4.01506	3.69484	0.59725	0.430358	0.188958	9.49675e-13	7.02923e-12	yes
LOC_Os12g17430.MSUv7.0	Os12g0273000 [Oryza sativa Japonica Group]	3.47102	4.41187	3.37918	0.575586	0.613428	0.525408	9.88519e-13	7.30668e-12	yes
LOC_Os10g42040.MSUv7.0	expressed protein [Oryza sativa Japonica Group]	4.64188	7.37462	8.01561	0.331051	0.544518	0.65308	9.90066e-13	7.3156e-12	yes
LOC_Os01g12100.MSUv7.0	Os01g0220400, partial [Oryza sativa Japonica Group]	40.0033	39.6471	41.2703	11.6319	9.03534	12.673	1.00474e-12	7.42149e-12	yes
LOC_Os01g62350.MSUv7.0	60S ribosomal protein L36-3 [Oryza sativa Japonica Group]	47.8227	49.0158	41.534	15.5517	11.9779	14.4428	1.03836e-12	7.66452e-12	yes
LOC_Os11g19250.MSUv7.0	pre-rRNA-processing protein TSR1 homolog [Oryza sativa Japonica Group]	19.782	18.0892	17.4748	6.82015	6.49782	5.9803	1.04579e-12	7.71673e-12	yes
LOC_Os01g66600.MSUv7.0	rhodanese-like domain-containing protein 4A, chloroplastic [Oryza sativa Japonica Group]	26.0404	24.6697	24.5379	9.38358	9.10368	9.40812	1.0727e-12	7.91257e-12	yes
LOC_Os07g10300.MSUv7.0	Os07g0202900, partial [Oryza sativa Japonica Group]	12.3899	11.9679	11.5703	3.98305	3.09643	3.59925	1.10565e-12	8.15001e-12	yes
LOC_Os01g16430.MSUv7.0	cysteine proteinase inhibitor 12 [Oryza sativa Japonica Group]	47.9458	59.4434	55.2084	19.1085	14.269	18.1224	1.12115e-12	8.25867e-12	yes
LOC_Os11g24570.MSUv7.0	pentatricopeptide repeat-containing protein At3g49240, mitochondrial [Oryza sativa Japonica Group]	10.9395	8.89798	8.77439	2.85306	2.53266	2.77326	1.12395e-12	8.27646e-12	yes
LOC_Os07g14740.MSUv7.0	uncharacterized protein LOC4342844, partial [Oryza sativa Japonica Group]	4.90491	3.69911	4.29805	0.361674	0.6021	0.579444	1.18736e-12	8.72839e-12	yes
LOC_Os06g47210.MSUv7.0	mitochondrial intermediate peptidase, mitochondrial [Oryza sativa Japonica Group]	1.82387	2.21736	1.96368	0.37029	0.336177	0.297966	1.26775e-12	9.30665e-12	yes
LOC_Os01g60790.MSUv7.0	40S ribosomal protein S26 [Oryza sativa Japonica Group]	52.3073	45.5974	54.8483	17.1318	12.4902	14.9281	1.288e-12	9.44886e-12	yes
LOC_Os01g34080.MSUv7.0	uncharacterized protein LOC4323930 [Oryza sativa Japonica Group]	14.1179	13.2873	11.7393	4.6917	3.70003	3.75782	1.32221e-12	9.69653e-12	yes
LOC_Os02g25080.MSUv7.0	uncharacterized protein At4g22758 isoform X2 [Oryza sativa Japonica Group]	5.38511	7.03368	5.12855	0.916902	1.11957	0.620445	1.3232e-12	9.70048e-12	yes
LOC_Os03g16980.MSUv7.0	UDP-glucuronic acid decarboxylase 6 [Oryza sativa Japonica Group];RmlD substrate binding domain containing protein, expressed [Oryza sativa Japonica Group]	45.956	51.3585	44.9228	19.6064	18.4121	19.2431	1.32703e-12	9.7252e-12	yes
LOC_Os08g05480.MSUv7.0	F-box protein PP2-B10 [Oryza sativa Japonica Group]	8.06584	10.6123	8.12253	1.66901	0.845523	0.597097	1.3728e-12	1.00538e-11	yes
LOC_Os02g11130.MSUv7.0	UDP-glycosyltransferase 73C3 [Oryza sativa Japonica Group]	14.6653	15.8763	14.2594	4.84326	3.77401	4.94105	1.37665e-12	1.00786e-11	yes
LOC_Os09g36200.MSUv7.0	protein STAY-GREEN, chloroplastic [Oryza sativa Japonica Group]	20.9175	29.461	27.8084	2.82822	1.2832	1.11956	1.41782e-12	1.03729e-11	yes
LOC_Os03g38000.MSUv7.0	40S ribosomal protein S3-2 [Oryza sativa Japonica Group]	136.184	122.183	122.888	48.067	35.7355	44.8887	1.45456e-12	1.06381e-11	yes
LOC_Os03g59070.MSUv7.0	lipid phosphate phosphatase delta [Oryza sativa Japonica Group]	7.06765	8.16239	8.32429	2.15716	2.26058	2.25647	1.49477e-12	1.09285e-11	yes
LOC_Os04g37700.MSUv7.0	uncharacterized protein LOC4335993 [Oryza sativa Japonica Group]	5.71905	7.21156	5.54584	0.806718	0.565634	0.203252	1.55907e-12	1.13947e-11	yes
LOC_Os07g44740.MSUv7.0	10 kDa chaperonin, mitochondrial [Oryza sativa Japonica Group]	98.7078	115.985	110.311	37.4528	24.1397	24.4943	1.61785e-12	1.18162e-11	yes
LOC_Os01g62430.MSUv7.0	elicitor-responsive protein 1 [Oryza sativa Japonica Group];RecName: Full=Elicitor-responsive protein 1; Short=OsERG1; AltName: Full=17 kDa phloem protein; AltName: Full=Fungal elicitor immediate early-responsive gene 1 protein; Short=FIERG1; AltName: Full=RPP17	3.32892	4.08844	2.95193	0.308957	0.388228	0.289353	1.64234e-12	1.19869e-11	yes
LOC_Os06g45980.MSUv7.0	twinkle homolog protein, chloroplastic/mitochondrial [Oryza sativa Japonica Group]	11.7082	9.62989	6.97858	2.13377	1.33209	0.923753	1.6948e-12	1.23657e-11	yes
LOC_Os12g10180.MSUv7.0	NB-ARC domain containing protein, expressed [Oryza sativa Japonica Group]	2.88402	3.50802	2.68362	0.417168	0.692649	0.684972	1.73241e-12	1.26229e-11	yes
LOC_Os03g61560.MSUv7.0	pumilio homolog 24 [Oryza sativa Japonica Group]	16.1626	13.783	11.4613	4.10407	3.70413	4.11967	1.7349e-12	1.26368e-11	yes
LOC_Os04g50930.MSUv7.0	OSJNba0093F12.10 [Oryza sativa Japonica Group]	2.84299	3.67847	2.99116	0.56765	0.409178	0.629054	1.75654e-12	1.27901e-11	yes
LOC_Os03g53650.MSUv7.0	cysteine synthase [Oryza sativa Japonica Group];Cysteine synthase, putative, expressed [Oryza sativa Japonica Group]	10.916	11.3888	9.08305	3.38353	2.91835	3.28493	1.78266e-12	1.29759e-11	yes
LOC_Os02g04640.MSUv7.0	protein PHOSPHATE STARVATION RESPONSE 3 [Oryza sativa Japonica Group]	12.9053	15.2815	21.9199	4.20724	2.91798	2.52227	1.78418e-12	1.29826e-11	yes
LOC_Os04g32550.MSUv7.0	dolichyl-diphosphooligosaccharide--protein glycosyltransferase subunit DAD1 [Oryza sativa Japonica Group]	31.8473	30.3188	32.0662	10.8301	10.4684	10.8649	1.79292e-12	1.30373e-11	yes
LOC_Os11g14950.MSUv7.0	acetolactate synthase small subunit 2, chloroplastic [Oryza sativa Japonica Group]	11.6385	11.6289	10.7811	3.65918	2.64975	2.69377	1.87006e-12	1.35841e-11	yes
LOC_Os01g68710.MSUv7.0	peptidyl-prolyl cis-trans isomerase FKBP15-1 isoform X1 [Oryza sativa Japonica Group];peptidyl-prolyl cis-trans isomerase FKBP15-2 isoform X2 [Oryza sativa Japonica Group]	19.4569	20.2811	19.0509	6.45648	5.41938	4.90219	1.87064e-12	1.35841e-11	yes
LOC_Os06g04900.MSUv7.0	hexose carrier protein HEX6 [Oryza sativa Japonica Group]	0.932721	1.89487	1.4971	0	0.045826	0.060417	1.8837e-12	1.36743e-11	yes
LOC_Os10g25040.MSUv7.0	red chlorophyll catabolite reductase [Oryza sativa Japonica Group];Os10g0389300, partial [Oryza sativa Japonica Group]	4.99679	5.07701	6.09956	0.205044	0.082093	0.033174	1.94917e-12	1.414e-11	yes
LOC_Os07g13980.MSUv7.0	glucose-1-phosphate adenylyltransferase large subunit 4, chloroplastic/amyloplastic-like [Oryza sativa Japonica Group]	0	0	0	0	25.9549	0	1.95494e-12	1.41771e-11	yes
LOC_Os03g50880.MSUv7.0	anthranilate synthase beta subunit 2, chloroplastic [Oryza sativa Japonica Group]	11.4238	14.0219	8.9533	2.76661	2.03532	1.74736	2.0761e-12	1.50405e-11	yes
LOC_Os04g52504.MSUv7.0		7.72356	10.4425	8.46454	1.62077	1.78144	1.81782	2.19115e-12	1.5858e-11	yes
LOC_Os04g47380.MSUv7.0	putative tRNA pseudouridine synthase Pus10 isoform X1 [Oryza sativa Japonica Group]	4.46838	4.34558	3.79325	0.971917	0.761779	0.998281	2.27989e-12	1.6467e-11	yes
LOC_Os02g56300.MSUv7.0	Putative serine palmitoyltransferase [Oryza sativa Japonica Group]	5.49877	6.9694	5.98805	1.67891	1.55768	1.61331	2.28102e-12	1.64696e-11	yes
LOC_Os03g22120.MSUv7.0	sucrose synthase 4 [Oryza sativa Japonica Group];Sucrose synthase 2, putative, expressed [Oryza sativa Japonica Group]	11.683	12.984	17.2989	3.88921	3.81988	3.30694	2.35085e-12	1.69624e-11	yes
LOC_Os03g55180.MSUv7.0	uncharacterized protein LOC4334179 [Oryza sativa Japonica Group]	5.2376	5.05358	4.63838	1.06761	1.32147	1.30026	2.39314e-12	1.72618e-11	yes
LOC_Os01g32130.MSUv7.0	Os01g0505700, partial [Oryza sativa Japonica Group]	12.163	13.0041	10.824	3.13768	3.34878	2.4062	2.43562e-12	1.75622e-11	yes
LOC_Os07g29320.MSUv7.0	probable rRNA-processing protein EBP2 homolog [Oryza sativa Japonica Group]	17.5992	16.9269	16.6799	6.01212	5.26532	5.65791	2.48272e-12	1.78839e-11	yes
LOC_Os06g02580.MSUv7.0	uncharacterized protein LOC4339930 [Oryza sativa Japonica Group]	29.4546	22.9708	26.2813	7.18599	6.65566	9.01704	2.61494e-12	1.87935e-11	yes
LOC_Os03g55150.MSUv7.0	eukaryotic translation initiation factor 5A-2 [Oryza sativa Japonica Group]	188.671	177.72	216.195	74.0223	66.287	68.7775	2.61512e-12	1.87935e-11	yes
LOC_Os07g39690.MSUv7.0	probable amino-acid acetyltransferase NAGS2, chloroplastic [Oryza sativa Japonica Group]	4.51962	4.08636	3.94617	1.00023	0.892635	1.10149	2.62113e-12	1.88292e-11	yes
LOC_Os03g59310.MSUv7.0	40S ribosomal protein S2-3 [Oryza sativa Japonica Group]	148.6	130.497	143.111	53.574	38.1514	42.0872	2.62184e-12	1.88292e-11	yes
LOC_Os02g49840.MSUv7.0	MADS-box transcription factor 57 isoform X2 [Oryza sativa Japonica Group];MADS-box transcription factor 57 isoform X1 [Oryza sativa Japonica Group]	13.7149	14.1775	14.5312	4.6899	4.46951	5.07236	2.64696e-12	1.89969e-11	yes
LOC_Os01g17190.MSUv7.0	PREDICTED: esterase CG5412 [Daucus carota subsp. sativus]	60.616	69.3988	73.3597	23.3059	21.917	17.7895	2.65385e-12	1.90401e-11	yes
LOC_Os03g47610.MSUv7.0	phosphomethylpyrimidine synthase, chloroplastic [Oryza sativa Japonica Group]	88.2183	86.0023	62.5763	20.3686	27.4703	20.4028	2.70406e-12	1.93874e-11	yes
LOC_Os11g23880.MSUv7.0	unnamed protein product [Oryza sativa Japonica Group];retrotransposon protein, putative, unclassified [Oryza sativa Japonica Group]	20.9497	18.4652	15.9037	5.23435	6.24347	5.26592	2.7079e-12	1.94084e-11	yes
LOC_Os03g08360.MSUv7.0	Putative fiddlehead-like protein [Oryza sativa Japonica Group];fiddlehead, putative, expressed [Oryza sativa Japonica Group]	9.31877	10.7521	10.3935	2.75483	3.33254	3.25073	2.80244e-12	2.00793e-11	yes
LOC_Os03g64210.MSUv7.0	ruBisCO large subunit-binding protein subunit alpha [Oryza sativa Japonica Group]	20.2533	19.9639	18.1101	7.40091	5.72087	6.36113	2.89709e-12	2.07506e-11	yes
LOC_Os04g39700.MSUv7.0	60S ribosomal protein L6-3 [Oryza sativa Japonica Group]	80.1655	68.1976	84.8368	27.1423	19.8639	23.7373	2.96023e-12	2.11958e-11	yes
LOC_Os07g35390.MSUv7.0	putative serine/threonine-specific protein kinase [Oryza sativa Japonica Group]	1.49412	1.93222	1.69496	0.135206	0.249393	0.168238	2.97388e-12	2.12793e-11	yes
LOC_Os11g19730.MSUv7.0	Os11g0302800, partial [Oryza sativa Japonica Group]	2.95132	1.79441	1.10883	0.159783	0.129311	0.053357	3.13994e-12	2.24228e-11	yes
LOC_Os02g39850.MSUv7.0	hydroxycinnamoyltransferase 2 [Oryza sativa Japonica Group]	14.7985	16.4995	16.9392	5.64788	4.32932	4.67905	3.15344e-12	2.25117e-11	yes
LOC_Os03g37010.MSUv7.0	uncharacterized protein LOC4333275 isoform X2 [Oryza sativa Japonica Group];uncharacterized protein LOC4333275 isoform X1 [Oryza sativa Japonica Group]	17.9469	18.3605	18.0353	6.32317	7.16088	7.03404	3.17661e-12	2.26546e-11	yes
LOC_Os08g36630.MSUv7.0	alpha carbonic anhydrase 7 [Oryza sativa Japonica Group]	1.4763	2.27995	1.54894	0	0	0	3.18686e-12	2.27201e-11	yes
LOC_Os02g05730.MSUv7.0	putative leucine-rich repeat receptor-like protein kinase At2g19210 isoform X2 [Oryza sativa Japonica Group]	2.30458	2.4746	2.06437	0.294962	0.4904	0.31073	3.29191e-12	2.34535e-11	yes
LOC_Os03g63310.MSUv7.0	4-hydroxyphenylacetaldehyde oxime monooxygenase [Oryza sativa Japonica Group]	7.91126	8.34192	12.5521	1.92122	1.13725	2.06478	3.30203e-12	2.35178e-11	yes
LOC_Os12g07010.MSUv7.0	hypothetical protein OsI_37606 [Oryza sativa Indica Group]	153.286	124.132	150.97	53.2045	46.6832	48.1775	3.42907e-12	2.44064e-11	yes
LOC_Os12g07060.MSUv7.0	chaperone protein dnaJ GFA2, mitochondrial [Oryza sativa Japonica Group]	17.3964	18.9496	18.8795	6.73651	6.0273	5.73236	3.44249e-12	2.44938e-11	yes
LOC_Os06g08320.MSUv7.0	60S ribosomal protein L39-3 [Oryza sativa Japonica Group]	204.033	220.988	258.236	74.7175	52.0282	60.3654	3.58334e-12	2.54708e-11	yes
LOC_Os06g09980.MSUv7.0	Os06g0200800, partial [Oryza sativa Japonica Group]	2.45027	2.32052	3.93191	0.252732	0.180755	0.137697	3.60043e-12	2.55838e-11	yes
LOC_Os03g25450.MSUv7.0	H/ACA ribonucleoprotein complex subunit 4 [Oryza sativa Japonica Group]	5.85441	5.107	4.29094	1.20125	0.65255	0.923412	3.62923e-12	2.57799e-11	yes
LOC_Os11g12330.MSUv7.0	disease resistance protein RPM1 [Oryza sativa Japonica Group]	4.40331	4.32278	4.2395	0.816585	1.26281	1.03612	3.7953e-12	2.69328e-11	yes
LOC_Os03g57280.MSUv7.0	probable tRNA (guanine(26)-N(2))-dimethyltransferase 1 [Oryza sativa Japonica Group]	16.4153	15.5516	13.8208	4.69162	5.43514	5.17812	3.92981e-12	2.7869e-11	yes
LOC_Os07g34570.MSUv7.0	thiamine thiazole synthase 2, chloroplastic [Oryza sativa Japonica Group]	851.654	870.655	819.093	359.013	343.581	392.924	3.94631e-12	2.79768e-11	yes
LOC_Os03g03810.MSUv7.0	defensin-like protein [Oryza sativa Japonica Group]	4.40329	4.31757	2.74735	0	0	0	4.03706e-12	2.86013e-11	yes
LOC_Os09g25740.MSUv7.0	hypothetical protein [Oryza sativa Japonica Group]	9.01753	9.00027	7.95551	2.32288	2.31617	2.89278	4.19079e-12	2.96709e-11	yes
LOC_Os12g38860.MSUv7.0	probable serine/threonine-protein kinase At1g54610 [Oryza sativa Japonica Group]	0.235375	0.241533	0.325843	0.661114	0.780273	0.846001	4.25659e-12	3.01268e-11	yes
LOC_Os11g26790.MSUv7.0	water stress-inducible protein Rab21 [Oryza sativa Japonica Group]	3.90999	3.71638	7.86185	0.493822	0.388304	0.138079	4.26013e-12	3.01419e-11	yes
LOC_Os07g30150.MSUv7.0	adenine phosphoribosyltransferase 4 isoform X1 [Oryza sativa Japonica Group]	1.38934	2.00458	2.4253	3.1908	5.07165	5.59882	4.26446e-12	3.01527e-11	yes
LOC_Os01g13200.MSUv7.0	glycosyltransferase-like KOBITO 1 [Oryza sativa Japonica Group]	19.2928	22.0951	22.3366	7.63744	7.06927	7.95363	4.33611e-12	3.06392e-11	yes
LOC_Os01g57910.MSUv7.0	RNA-binding protein PNO1 [Oryza sativa Japonica Group]	21.8441	19.2272	23.7052	6.05588	6.43607	6.5519	4.33991e-12	3.0656e-11	yes
LOC_Os05g50980.MSUv7.0	hypothetical protein OsI_21183 [Oryza sativa Indica Group]	30.5063	25.8558	25.6986	8.44644	9.57966	9.66037	4.34711e-12	3.06968e-11	yes
LOC_Os01g07376.MSUv7.0	thioredoxin H4-1 [Oryza sativa Japonica Group]	15.0302	17.5036	19.554	4.69163	2.83313	4.01118	4.72475e-12	3.33415e-11	yes
LOC_Os08g02410.MSUv7.0	40S ribosomal protein S13-2 [Oryza sativa Japonica Group]	106.724	89.0616	105.526	36.1679	29.9311	35.8044	4.84865e-12	3.42046e-11	yes
LOC_Os06g10810.MSUv7.0	mitochondrial phosphate carrier protein 3, mitochondrial [Oryza sativa Japonica Group]	10.2363	11.6463	11.0371	3.64203	3.4084	3.46373	4.89004e-12	3.4474e-11	yes
LOC_Os01g48770.MSUv7.0	60S ribosomal protein L37a-2 [Dichanthelium oligosanthes]	148.273	135.02	161.573	55.2148	47.0731	55.1819	4.94006e-12	3.48152e-11	yes
LOC_Os01g57082.MSUv7.0	hypothetical protein OsI_03973 [Oryza sativa Indica Group]	5.00719	4.45348	3.83785	0.446206	0.803108	1.00495	4.9579e-12	3.49295e-11	yes
LOC_Os07g02280.MSUv7.0	hypothetical protein OsI_24658 [Oryza sativa Indica Group]	3.08635	2.4865	1.94513	0.249121	0.298224	0.417986	5.05755e-12	3.56199e-11	yes
LOC_Os05g35400.MSUv7.0	heat shock 70 kDa protein BIP4 [Oryza sativa Japonica Group]	1.37854	1.71439	0.456481	0.012969	0	0.019348	5.07806e-12	3.57526e-11	yes
LOC_Os10g31950.MSUv7.0	3-ketoacyl-CoA thiolase 2, peroxisomal [Oryza sativa Japonica Group]	25.162	26.6896	25.9453	9.85559	10.1487	9.09505	5.08221e-12	3.57701e-11	yes
LOC_Os05g03972.MSUv7.0	UPF0481 protein At3g47200 [Oryza sativa Japonica Group]	0	0.035183	0.131973	0.709222	0.784233	1.33933	5.10377e-12	3.58983e-11	yes
LOC_Os08g41489.MSUv7.0	uncharacterized protein LOC112939851 [Oryza sativa Japonica Group]	0.994892	1.49156	1.01616	2.71018	3.21514	4.27964	5.22489e-12	3.67262e-11	yes
LOC_Os03g18180.MSUv7.0	ran-binding protein 1 homolog a [Oryza sativa Japonica Group]	20.5131	23.0241	19.8961	6.99047	5.07212	6.62618	5.34898e-12	3.75862e-11	yes
LOC_Os08g12780.MSUv7.0	chloroplast envelope membrane protein [Oryza sativa Japonica Group];putative heme binding protein cemA [Oryza sativa Japonica Group]	12.7399	10.8831	10.8661	3.65672	3.93585	3.69374	5.37601e-12	3.77638e-11	yes
LOC_Os07g40690.MSUv7.0	putative anthocyanidin reductase isoform X2 [Oryza sativa Japonica Group]	1.44438	1.79117	1.41258	0	0	0	5.50941e-12	3.86756e-11	yes
LOC_Os04g44560.MSUv7.0	uncharacterized protein LOC4336463 [Oryza sativa Japonica Group]	15.7195	13.2568	14.2287	4.59584	3.37092	4.22945	5.69752e-12	3.99831e-11	yes
LOC_Os07g32350.MSUv7.0	WD repeat-containing protein 74 [Oryza sativa Japonica Group];Os07g0506700 [Oryza sativa Japonica Group]	10.2465	10.3154	9.85298	3.2888	3.63196	3.53391	5.71291e-12	4.0078e-11	yes
LOC_Os10g22560.MSUv7.0	protein NRT1/ PTR FAMILY 8.3 isoform X1 [Oryza sativa Japonica Group]	20.7808	18.6542	17.0281	6.04954	6.58349	7.06047	5.72022e-12	4.01031e-11	yes
LOC_Os03g06220.MSUv7.0	DEAD-box ATP-dependent RNA helicase 38 [Oryza sativa Japonica Group]	16.3431	17.6108	16.9919	6.56993	6.37331	6.65502	5.76698e-12	4.04177e-11	yes
LOC_Os05g10630.MSUv7.0	probable tRNA N6-adenosine threonylcarbamoyltransferase [Oryza sativa Japonica Group]	17.8646	14.5939	15.4913	5.14225	4.78069	5.24864	5.86053e-12	4.106e-11	yes
LOC_Os01g11860.MSUv7.0	protein DJ-1 homolog B [Oryza sativa Japonica Group]	2.0234	2.81612	0.823364	0	0	0.038583	6.00407e-12	4.20246e-11	yes
LOC_Os02g56370.MSUv7.0	wall-associated receptor kinase 2 [Oryza sativa Japonica Group]	0.967036	1.40487	0.956833	0	0.065632	0.029699	6.02481e-12	4.2156e-11	yes
LOC_Os07g07410.MSUv7.0	putative iron deficiency protein Ids3 [Oryza sativa Japonica Group]	5.16918	5.66467	6.12283	1.37266	0.959749	1.21519	6.0446e-12	4.22807e-11	yes
LOC_Os09g33490.MSUv7.0	NAC domain-containing protein 83 [Oryza sativa Japonica Group]	25.4029	38.366	24.3487	8.03561	5.97131	7.93388	6.11944e-12	4.27764e-11	yes
LOC_Os03g53710.MSUv7.0	protein NDH-DEPENDENT CYCLIC ELECTRON FLOW 5 [Oryza sativa Japonica Group]	13.0818	12.334	12.9049	2.3487	2.57545	3.96939	6.33826e-12	4.42916e-11	yes
LOC_Os07g48300.MSUv7.0	eukaryotic translation initiation factor 2 subunit beta [Oryza sativa Japonica Group]	22.742	22.2105	21.4992	8.51776	7.60597	8.25535	6.36058e-12	4.44331e-11	yes
LOC_Os05g25430.MSUv7.0	LOW QUALITY PROTEIN: receptor-like protein kinase FERONIA [Oryza sativa Japonica Group]	5.48858	4.62794	3.27212	0.933735	1.12226	0.90625	6.45251e-12	4.50461e-11	yes
LOC_Os03g19370.MSUv7.0	ocs element-binding factor 1 [Oryza sativa Japonica Group]	1.22225	2.19393	1.16096	0.063939	0.024489	0.041217	6.45724e-12	4.50644e-11	yes
LOC_Os07g08729.MSUv7.0	ATP-dependent DNA helicase 2 subunit KU70 isoform X1 [Oryza sativa Japonica Group]	9.18542	7.82311	8.91088	2.69057	2.56262	2.52566	6.55062e-12	4.57013e-11	yes
LOC_Os06g07580.MSUv7.0	Protein transport protein Sec16B [Glycine soja]	111.937	110.95	108.553	41.6142	32.918	42.1268	6.56954e-12	4.58185e-11	yes
LOC_Os01g52610.MSUv7.0	CASP-like protein 3A1 [Oryza sativa Japonica Group]	3.42783	4.09146	4.99211	0.442645	0.118257	0.10197	6.69103e-12	4.66053e-11	yes
LOC_Os04g58830.MSUv7.0	ribosome biogenesis regulatory protein homolog [Oryza sativa Japonica Group]	18.298	17.3762	17.3007	5.60702	5.90136	6.44257	6.71111e-12	4.673e-11	yes
LOC_Os08g13630.MSUv7.0	uncharacterized protein LOC4345004 [Oryza sativa Japonica Group]	11.0469	10.0443	8.43162	2.96821	3.08068	2.86699	6.84714e-12	4.76464e-11	yes
LOC_Os03g07180.MSUv7.0	late embryogenesis abundant protein, group 3 [Oryza sativa Japonica Group]	0.609378	1.19769	1.46283	0	0	0	7.15474e-12	4.9712e-11	yes
LOC_Os06g38970.MSUv7.0	probable LRR receptor-like serine/threonine-protein kinase At1g14390 [Oryza sativa Japonica Group]	5.33957	6.18726	5.92123	1.87407	1.51608	1.34219	7.15554e-12	4.9712e-11	yes
LOC_Os03g21460.MSUv7.0	hydroxyacylglutathione hydrolase cytoplasmic [Oryza sativa Japonica Group]	27.2027	27.6156	25.639	10.2784	9.22076	9.84264	7.19319e-12	4.99574e-11	yes
LOC_Os04g51350.MSUv7.0	pentatricopeptide repeat-containing protein At3g22150, chloroplastic [Oryza sativa Japonica Group]	4.64153	4.05881	3.43644	1.02516	1.01628	0.854147	7.30419e-12	5.07119e-11	yes
LOC_Os10g39020.MSUv7.0	uncharacterized protein LOC4349232 [Oryza sativa Japonica Group]	0.890229	0.82785	0.750649	0	0.033123	0	7.47755e-12	5.18987e-11	yes
LOC_Os01g73250.MSUv7.0	homeotic protein female sterile [Oryza sativa Japonica Group]	261.633	297.92	269.318	93.0936	75.7697	112	7.63884e-12	5.2984e-11	yes
LOC_Os09g38420.MSUv7.0	cysteine--tRNA ligase CPS1 homolog, chloroplastic/mitochondrial-like isoform X1 [Oryza sativa Japonica Group]	23.913	20.5087	20.0267	7.3815	7.67376	7.34002	8.09488e-12	5.61109e-11	yes
LOC_Os02g53200.MSUv7.0	glucan endo-1,3-beta-glucosidase 12 [Oryza sativa Japonica Group]	0.637067	0.473354	0.544604	1.3465	1.22472	1.15254	8.15451e-12	5.64878e-11	yes
LOC_Os01g42190.MSUv7.0	dnaJ homolog subfamily B member 7 [Oryza sativa Japonica Group]	3.21523	2.92332	4.12044	0.465226	0.314383	0.178886	8.16285e-12	5.65274e-11	yes
LOC_Os05g09020.MSUv7.0	Os05g0183100, partial [Oryza sativa Japonica Group];probable WRKY transcription factor 50 [Oryza sativa Japonica Group]	34.7741	33.1638	37.8284	11.3361	8.21787	11.3366	8.22299e-12	5.69256e-11	yes
LOC_Os06g47780.MSUv7.0	receptor protein kinase-like [Oryza sativa Japonica Group]	5.62802	7.0475	6.37373	1.64196	1.24941	1.40043	8.31441e-12	5.75399e-11	yes
LOC_Os01g68020.MSUv7.0	BTB/POZ and TAZ domain-containing protein 2 [Oryza sativa Japonica Group]	32.974	35.8958	32.7985	13.5517	12.3156	12.0051	8.67577e-12	6.00021e-11	yes
LOC_Os12g38000.MSUv7.0	60S ribosomal protein L8 [Oryza sativa Japonica Group]	162.961	145.847	167.427	59.2872	42.7752	55.2041	8.72618e-12	6.03313e-11	yes
LOC_Os03g37840.MSUv7.0	probable potassium transporter 16 [Oryza sativa Japonica Group]	17.6401	19.117	16.3976	6.80085	6.73594	6.91828	9.08366e-12	6.27752e-11	yes
LOC_Os02g54110.MSUv7.0	RRP12-like protein [Oryza sativa Japonica Group]	10.9424	10.1656	9.4419	3.31179	3.80394	3.57672	9.08549e-12	6.27752e-11	yes
LOC_Os05g13950.MSUv7.0	eukaryotic translation initiation factor 3 subunit L [Oryza sativa Japonica Group]	48.2716	45.3835	50.8178	19.0622	17.4386	18.9122	9.72852e-12	6.70887e-11	yes
LOC_Os12g28137.MSUv7.0	AAA-ATPase At3g28580 [Oryza sativa Japonica Group]	2.47213	2.64205	1.35033	0.263213	0.163105	0.173441	9.73619e-12	6.71201e-11	yes
LOC_Os02g34580.MSUv7.0	ammonium transporter 3 member 3 [Oryza sativa Japonica Group]	10.2366	12.3029	8.77529	2.36152	2.7596	3.17829	9.9419e-12	6.84724e-11	yes
LOC_Os02g43790.MSUv7.0	hypothetical protein OsI_08320 [Oryza sativa Indica Group]	1.16624	2.1575	1.41344	0.044891	0	0.03798	1.01468e-11	6.97715e-11	yes
LOC_Os02g54700.MSUv7.0	eukaryotic translation initiation factor 3 subunit G [Oryza sativa Japonica Group]	68.9159	67.6776	68.597	28.6652	26.9918	27.3638	1.01706e-11	6.99134e-11	yes
LOC_Os06g23114.MSUv7.0	primary amine oxidase 2 isoform X1 [Oryza sativa Japonica Group]	0.661528	1.26822	1.24174	2.16869	2.61133	2.01369	1.02263e-11	7.02737e-11	yes
LOC_Os03g62750.MSUv7.0	ALBINO3-like protein 1, chloroplastic isoform X1 [Oryza sativa Japonica Group];ARTEMIS protein, chloroplast precursor, putative, expressed [Oryza sativa Japonica Group]	11.7783	10.8251	12.4634	4.09118	3.63844	4.14122	1.03212e-11	7.0903e-11	yes
LOC_Os06g41840.MSUv7.0	cinnamoyl-CoA reductase 1 isoform X1 [Oryza sativa Japonica Group];cinnamoyl-CoA reductase 2 isoform X2 [Oryza sativa Japonica Group]	10.7763	13.1487	14.625	3.79345	3.5553	3.66417	1.03306e-11	7.09448e-11	yes
LOC_Os01g06460.MSUv7.0	cell number regulator 8 [Oryza sativa Japonica Group]	30.9764	33.9042	31.1055	10.2005	5.33008	7.48103	1.07097e-11	7.35016e-11	yes
LOC_Os04g57850.MSUv7.0	probable acyl-activating enzyme 6 [Oryza sativa Japonica Group]	2.10274	3.8591	2.59583	0.451285	0.403894	0.273151	1.07144e-11	7.35104e-11	yes
LOC_Os03g54890.MSUv7.0	60S ribosomal protein L13a-4 [Oryza sativa Japonica Group];PREDICTED: 60S ribosomal protein L13a-4-like isoform X2 [Gossypium hirsutum]	115.909	104.402	115.645	42.6782	29.9899	36.8107	1.10015e-11	7.54317e-11	yes
LOC_Os02g09220.MSUv7.0	premnaspirodiene oxygenase [Oryza sativa Japonica Group]	2.08525	2.51618	2.83751	0.131071	0.179545	0.369319	1.11662e-11	7.65368e-11	yes
LOC_Os03g57330.MSUv7.0	putative calmodulin-binding protein [Oryza sativa Japonica Group]	1.61846	1.71042	1.40091	0.216435	0.153769	0.181613	1.13082e-11	7.74854e-11	yes
LOC_Os05g05320.MSUv7.0	pentatricopeptide repeat-containing protein At4g35850, mitochondrial [Oryza sativa Japonica Group]	18.8347	17.7572	15.6411	6.16814	5.42594	4.86084	1.1469e-11	7.85623e-11	yes
LOC_Os07g31599.MSUv7.0	Os07g0499300, partial [Oryza sativa Japonica Group]	19.4862	17.1321	17.2672	5.6716	5.95287	6.63422	1.18085e-11	8.08105e-11	yes
LOC_Os10g22600.MSUv7.0	Putative AP2 domain transcriptional regulator [Oryza sativa Japonica Group]	0.571467	0.712189	0.601777	2.10073	1.2658	1.92685	1.20783e-11	8.26041e-11	yes
LOC_Os07g09710.MSUv7.0	F-box protein At3g07870 [Oryza sativa Japonica Group]	0.162384	0.078627	0.190543	0.656224	0.947626	0.654058	1.22406e-11	8.36341e-11	yes
LOC_Os11g41034.MSUv7.0	Os11g0626700 [Oryza sativa Japonica Group]	0.560236	0.559243	0.609343	0	0	0	1.22573e-11	8.37222e-11	yes
LOC_Os11g25260.MSUv7.0	probable apyrase 3 [Oryza sativa Japonica Group]	0.874943	0.477101	0.752307	1.64995	1.76172	1.74176	1.27575e-11	8.70828e-11	yes
LOC_Os05g49230.MSUv7.0	putative rRNA methyltransferase [Oryza sativa Japonica Group]	21.5955	19.5285	19.2382	7.54797	7.62843	7.38814	1.29113e-11	8.80967e-11	yes
LOC_Os01g29330.MSUv7.0	protein DMP10 [Oryza sativa Japonica Group]	7.836	8.12906	7.45725	1.83259	1.92514	1.78475	1.29142e-11	8.80967e-11	yes
LOC_Os02g20934.MSUv7.0	uncharacterized protein LOC9272178 isoform X2 [Oryza sativa Japonica Group];uncharacterized protein LOC9272178 isoform X1 [Oryza sativa Japonica Group]	11.4879	11.115	9.93483	3.30976	2.97158	3.0452	1.35634e-11	9.23493e-11	yes
LOC_Os02g30050.MSUv7.0	60S ribosomal protein L35 [Oryza sativa Japonica Group]	125.375	132.397	138.355	49.5945	35.453	46.0711	1.36214e-11	9.26858e-11	yes
LOC_Os08g26360.MSUv7.0	Os08g0353950 [Oryza sativa Japonica Group]	5.2674	14.9735	4.88142	0	0	0	1.38818e-11	9.4398e-11	yes
LOC_Os04g49510.MSUv7.0	calcium-dependent protein kinase 13 [Oryza sativa Japonica Group];unnamed protein product [Oryza sativa Japonica Group]	17.6545	18.4221	17.9995	7.44153	6.60454	7.44055	1.48045e-11	1.00545e-10	yes
LOC_Os08g23730.MSUv7.0	uncharacterized protein LOC4345281 [Oryza sativa Japonica Group]	33.9945	31.6166	28.0407	10.7121	6.24165	6.72735	1.49238e-11	1.01291e-10	yes
LOC_Os07g30670.MSUv7.0	photosynthetic NDH subunit of subcomplex B 3, chloroplastic [Oryza sativa Japonica Group]	18.7022	14.8717	15.6644	4.38337	3.8995	2.61457	1.50187e-11	1.01904e-10	yes
LOC_Os01g41750.MSUv7.0	receptor-like protein EIX1 [Oryza sativa Japonica Group]	1.74444	1.85274	1.2639	0.248666	0.253748	0.135161	1.53936e-11	1.04348e-10	yes
LOC_Os02g01030.MSUv7.0	FAM10 family protein At4g22670 isoform X2 [Oryza sativa Japonica Group];FAM10 family protein At4g22670 isoform X1 [Oryza sativa Japonica Group]	44.1541	45.5573	43.2777	18.9749	17.8947	18.2029	1.57292e-11	1.06559e-10	yes
LOC_Os03g53050.MSUv7.0	protein WRKY1 [Oryza sativa Japonica Group]	14.3945	15.5827	13.8366	5.05377	4.17114	5.29733	1.57297e-11	1.06559e-10	yes
LOC_Os03g51140.MSUv7.0	putative translational activator [Oryza sativa Japonica Group]	26.1003	21.1616	19.0299	7.14936	7.56937	7.28099	1.57489e-11	1.06622e-10	yes
LOC_Os11g43620.MSUv7.0	probable small nuclear ribonucleoprotein F [Oryza sativa Japonica Group]	20.9547	18.6936	21.7435	5.63917	3.44809	3.88931	1.57538e-11	1.06622e-10	yes
LOC_Os10g40060.MSUv7.0	U-box domain-containing protein 70-like isoform X3 [Oryza sativa Japonica Group];U-box domain-containing protein 70-like isoform X4 [Oryza sativa Japonica Group];Os10g0548300, partial [Oryza sativa Japonica Group]	14.7047	14.5238	12.5249	4.41346	5.15306	4.69762	1.59804e-11	1.08122e-10	yes
LOC_Os12g28177.MSUv7.0	AAA-ATPase At3g28580 [Oryza sativa Japonica Group]	2.57219	2.72546	1.43054	0.288258	0.171129	0.180954	1.60774e-11	1.08743e-10	yes
LOC_Os03g18810.MSUv7.0	probable LL-diaminopimelate aminotransferase, chloroplastic [Oryza sativa Japonica Group]	53.0864	47.8063	43.6469	18.7883	16.39	16.4217	1.65012e-11	1.11546e-10	yes
LOC_Os01g71270.MSUv7.0	eukaryotic peptide chain release factor subunit 1-3 [Oryza sativa Japonica Group]	6.74817	8.65807	6.92979	1.96164	1.25757	1.40718	1.67154e-11	1.12953e-10	yes
LOC_Os05g47960.MSUv7.0	uncharacterized protein LOC4339544 [Oryza sativa Japonica Group]	4.11985	4.43218	2.53608	0.342988	0.302086	0.272579	1.67305e-11	1.13019e-10	yes
LOC_Os07g10150.MSUv7.0	coatomer subunit gamma-2 [Oryza sativa Japonica Group]	24.9307	25.8282	23.8962	9.33753	10.4106	10.1152	1.68444e-11	1.13752e-10	yes
LOC_Os01g72780.MSUv7.0	nodulin-like [Oryza sativa Japonica Group]	5.95954	5.43032	4.91214	1.53543	1.81416	1.64691	1.7249e-11	1.16412e-10	yes
LOC_Os02g09420.MSUv7.0	cyclase-like protein 1 [Oryza sativa Japonica Group]	34.887	45.7945	37.4908	13.7866	9.64509	11.36	1.84948e-11	1.24663e-10	yes
LOC_Os08g28400.MSUv7.0	uncharacterized protein LOC4345406 isoform X2 [Oryza sativa Japonica Group]	2.14107	1.41726	4.61798	0	0	0	1.94743e-11	1.31142e-10	yes
LOC_Os08g37130.MSUv7.0	uncharacterized protein LOC4345829 [Oryza sativa Japonica Group]	1.05192	1.11753	2.08191	3.7192	3.11504	3.28661	1.95888e-11	1.31872e-10	yes
LOC_Os03g22350.MSUv7.0	peter Pan-like protein isoform X1 [Oryza sativa Japonica Group]	11.9089	11.7572	10.4489	3.69646	3.5537	3.41167	1.96081e-11	1.31961e-10	yes
LOC_Os07g41370.MSUv7.0	MADS-box transcription factor 18 isoform X2 [Oryza sativa Japonica Group]	19.3305	19.5179	14.723	5.78184	5.32616	5.34842	1.96984e-11	1.32527e-10	yes
LOC_Os03g08810.MSUv7.0	protein EMBRYO DEFECTIVE 514 [Oryza sativa Japonica Group]	19.8505	18.5747	17.0252	5.68458	5.28855	6.56015	1.98457e-11	1.33476e-10	yes
LOC_Os04g52660.MSUv7.0	uncharacterized protein LOC4337003 [Oryza sativa Japonica Group]	21.1688	18.2697	19.1647	6.72201	6.49578	7.33919	1.98647e-11	1.3352e-10	yes
LOC_Os03g50210.MSUv7.0	uncharacterized protein LOC4333874 [Oryza sativa Japonica Group]	14.4309	18.1814	15.1672	4.25965	4.25514	5.55052	1.99654e-11	1.34155e-10	yes
LOC_Os07g41360.MSUv7.0	UDP-arabinopyranose mutase 3 [Oryza sativa Japonica Group]	8.95923	8.49237	8.00445	2.05398	2.45985	2.42983	2.01466e-11	1.35288e-10	yes
LOC_Os08g18110.MSUv7.0	alpha-soluble NSF attachment protein 2 [Oryza sativa Japonica Group];hypothetical protein OsI_28603 [Oryza sativa Indica Group]	62.4899	71.3936	66.6747	26.5766	23.552	28.268	2.10804e-11	1.41382e-10	yes
LOC_Os03g01365.MSUv7.0	probable protein phosphatase 2C 34 [Oryza sativa Japonica Group]	9.93625	12.135	8.01349	1.84265	1.49465	1.00564	2.12009e-11	1.42146e-10	yes
LOC_Os02g49710.MSUv7.0	E3 ubiquitin-protein ligase ATL41-like [Oryza sativa Japonica Group]	2.34995	2.85493	2.5042	0.148328	0	0.082645	2.15168e-11	1.44174e-10	yes
LOC_Os05g46480.MSUv7.0	late embryogenesis abundant protein 19 [Oryza sativa Japonica Group];group 3 LEA protein [Oryza sativa]	5.83228	11.2812	20.4382	0.223906	0.353867	0.0651712	2.18066e-11	1.4607e-10	yes
LOC_Os02g26404.MSUv7.0	Os02g0462500, partial [Oryza sativa Japonica Group]	11.9589	16.3002	13.5126	3.13456	3.0394	3.21481	2.19144e-11	1.46746e-10	yes
LOC_Os11g05650.MSUv7.0	mRNA-decapping enzyme-like protein [Oryza sativa Japonica Group]	12.1898	13.8676	12.3875	3.59045	2.19146	3.62675	2.19552e-11	1.46974e-10	yes
LOC_Os02g08440.MSUv7.0	RecName: Full=WRKY transcription factor WRKY71; Short=OsWRKY71;hypothetical protein OsJ_05628 [Oryza sativa Japonica Group]	6.21059	7.34966	8.808	2.05085	1.77177	1.63989	2.23903e-11	1.4984e-10	yes
LOC_Os08g26850.MSUv7.0	uncharacterized protein LOC4345361 [Oryza sativa Japonica Group]	2.26891	2.38038	2.35361	0.376934	0.379477	0.401892	2.25551e-11	1.50849e-10	yes
LOC_Os03g51910.MSUv7.0	transcription factor bHLH74 [Oryza sativa Japonica Group]	4.39071	5.26769	3.60198	0.854572	0.72493	0.797139	2.26937e-11	1.51729e-10	yes
LOC_Os03g01870.MSUv7.0	NAC transcription factor 32 [Oryza sativa Japonica Group]	1.69328	2.24713	1.28608	0	0	0	2.42959e-11	1.62239e-10	yes
LOC_Os01g04450.MSUv7.0	LEAF RUST 10 DISEASE-RESISTANCE LOCUS RECEPTOR-LIKE PROTEIN KINASE-like 1.2 [Oryza sativa Japonica Group]	5.53344	5.06569	4.97675	1.48107	1.33702	1.55475	2.45831e-11	1.64106e-10	yes
LOC_Os03g05720.MSUv7.0	WD repeat-containing protein 3 [Oryza sativa Japonica Group]	11.0474	9.98027	8.2195	3.22747	2.87431	2.81847	2.47164e-11	1.64842e-10	yes
LOC_Os07g46600.MSUv7.0	unknown protein [Oryza sativa Japonica Group]	13.0973	10.202	10.8337	3.04268	3.47296	2.55822	2.50473e-11	1.66894e-10	yes
LOC_Os10g39390.MSUv7.0	aspartic proteinase nepenthesin-1-like [Oryza sativa Japonica Group]	0.76519	0.521657	0.852042	2.32201	2.43199	1.43909	2.53121e-11	1.68607e-10	yes
LOC_Os10g17260.MSUv7.0	flavonoid 3'-monooxygenase CYP75B3-like [Oryza sativa Japonica Group]	4.19441	6.87461	4.38097	1.05199	0.994644	0.965377	2.54157e-11	1.69244e-10	yes
LOC_Os06g05350.MSUv7.0	hypothetical protein OsI_21637 [Oryza sativa Indica Group]	8.46911	7.56428	7.13127	2.12207	1.94341	2.38384	2.59335e-11	1.72585e-10	yes
LOC_Os03g15050.MSUv7.0	phosphoenolpyruvate carboxykinase (ATP) [Oryza sativa Japonica Group];Phosphoenolpyruvate carboxykinase, putative, expressed [Oryza sativa Japonica Group]	93.5365	92.3478	96.1676	35.4376	40.574	37.8659	2.60522e-11	1.73267e-10	yes
LOC_Os07g07715.MSUv7.0	uncharacterized protein LOC107277788 [Oryza sativa Japonica Group]	2.07286	2.57181	2.00923	5.8664	5.78425	3.83804	2.63348e-11	1.74985e-10	yes
LOC_Os02g34600.MSUv7.0	serine/threonine-protein kinase SAPK6 [Oryza sativa Japonica Group];CAMK like protein [Oryza sativa Indica Group]	19.0228	21.3625	22.8289	7.71127	6.32967	6.99515	2.65134e-11	1.76117e-10	yes
LOC_Os02g05744.MSUv7.0	endoglucanase 5 [Oryza sativa Japonica Group]	1.90978	2.54547	1.93973	0.378465	0.209046	0.311377	2.68068e-11	1.77901e-10	yes
LOC_Os11g47870.MSUv7.0	scarecrow-like protein 9 [Oryza sativa Japonica Group]	2.39907	3.287	2.94013	0.486607	0.614319	0.618912	2.85234e-11	1.89235e-10	yes
LOC_Os05g40780.MSUv7.0	protein KRTCAP2 homolog [Oryza sativa Japonica Group]	21.9634	21.4308	23.885	4.95824	2.94976	6.14776	2.86559e-11	1.89996e-10	yes
LOC_Os03g27260.MSUv7.0	40S ribosomal protein S6 [Oryza sativa Japonica Group]	106.797	94.0157	104.835	40.7372	36.1345	35.5264	2.91954e-11	1.93276e-10	yes
LOC_Os05g02130.MSUv7.0	E3 ubiquitin-protein ligase XB3 [Oryza sativa Japonica Group]	9.46775	9.83586	9.89394	2.82425	3.18162	3.64017	3.00115e-11	1.98617e-10	yes
LOC_Os09g31490.MSUv7.0	cinnamoyl-CoA reductase 1-like [Oryza sativa Japonica Group]	5.91702	5.85394	5.81211	1.47247	0.879952	1.12675	3.01012e-11	1.9915e-10	yes
LOC_Os08g39820.MSUv7.0	pre-rRNA-processing protein TSR2 [Oryza sativa Japonica Group];hypothetical protein OsJ_27881 [Oryza sativa Japonica Group]	15.1041	14.7445	14.3909	4.78563	4.38119	4.26194	3.16771e-11	2.09511e-10	yes
LOC_Os06g40950.MSUv7.0	DNA-directed RNA polymerase I subunit 1 [Oryza sativa Japonica Group]	12.0433	12.2291	12.7465	3.61431	4.22541	3.61984	3.19988e-11	2.11574e-10	yes
LOC_Os01g47350.MSUv7.0	1,4-dihydroxy-2-naphthoyl-CoA synthase, peroxisomal [Oryza sativa Japonica Group]	28.6316	24.3653	23.0197	8.30754	7.53497	9.14254	3.20569e-11	2.11893e-10	yes
LOC_Os01g38190.MSUv7.0	UPF0481 protein At3g47200 [Oryza sativa Japonica Group]	1.51355	1.98816	1.31905	0.067882	0.060871	0.150231	3.21865e-11	2.12684e-10	yes
LOC_Os12g01010.MSUv7.0	THO complex subunit 4A isoform X2 [Oryza sativa Japonica Group]	14.6323	14.6157	16.0674	4.39678	4.39891	5.08891	3.25624e-11	2.15036e-10	yes
LOC_Os01g14790.MSUv7.0	uncharacterized protein LOC4327100 isoform X2 [Oryza sativa Japonica Group]	25.8666	23.4125	24.5465	7.75246	8.26059	8.72033	3.26008e-11	2.15223e-10	yes
LOC_Os01g68930.MSUv7.0	protein XRI1 isoform X2 [Oryza sativa Japonica Group];protein XRI1 isoform X3 [Oryza sativa Japonica Group]	7.8619	9.75783	7.70986	2.26772	2.40598	2.31042	3.35687e-11	2.21545e-10	yes
LOC_Os06g43690.MSUv7.0	U3 small nucleolar RNA-associated protein 21 homolog [Oryza sativa Japonica Group]	11.4637	10.2421	7.99162	2.71814	3.11741	2.50854	3.38879e-11	2.23514e-10	yes
LOC_Os02g48480.MSUv7.0	outer envelope membrane protein 7 [Oryza sativa Japonica Group]	24.2384	29.6797	23.5429	7.37229	6.17886	8.60478	3.39146e-11	2.23622e-10	yes
LOC_Os06g35960.MSUv7.0	heat stress transcription factor C-2b [Oryza sativa Japonica Group]	3.58055	4.82611	4.71323	0.670536	0.169956	0.209539	3.47874e-11	2.29166e-10	yes
LOC_Os02g08100.MSUv7.0	Os02g0177600, partial [Oryza sativa Japonica Group]	24.9066	28.1524	17.3677	6.95604	5.77098	6.96357	3.51781e-11	2.31669e-10	yes
LOC_Os11g30560.MSUv7.0	11-beta-hydroxysteroid dehydrogenase 1B [Oryza sativa Japonica Group]	1.3943	1.74466	1.24249	0.131721	0.055857	0.130412	3.5998e-11	2.36778e-10	yes
LOC_Os08g04400.MSUv7.0	pentatricopeptide repeat-containing protein At5g50390, chloroplastic [Oryza sativa Japonica Group]	3.16666	2.94774	2.01099	0.421194	0.599848	0.51737	3.66108e-11	2.40736e-10	yes
LOC_Os08g31810.MSUv7.0	MKI67 FHA domain-interacting nucleolar phosphoprotein [Oryza sativa Japonica Group]	47.6445	54.6697	48.7625	19.9136	18.7504	20.936	3.71497e-11	2.44204e-10	yes
LOC_Os06g14450.MSUv7.0	hypothetical protein OsI_22412 [Oryza sativa Indica Group]	3.61806	4.22209	3.15859	0.881356	0.955755	1.08741	3.7412e-11	2.45853e-10	yes
LOC_Os11g03794.MSUv7.0	aladin [Oryza sativa Japonica Group]	8.35291	8.42753	7.98856	2.9178	2.36525	2.523	3.77949e-11	2.48294e-10	yes
LOC_Os05g48980.MSUv7.0	ras-related protein RABA1f [Oryza sativa Japonica Group]	8.43527	7.93122	7.42505	2.19255	1.70965	1.80282	3.89162e-11	2.55504e-10	yes
LOC_Os02g09600.MSUv7.0	mediator of RNA polymerase II transcription subunit 11 [Oryza sativa Japonica Group]	24.9305	26.6295	22.4631	8.58647	7.128	8.7042	3.9718e-11	2.60689e-10	yes
LOC_Os03g16440.MSUv7.0	protein TOC75, chloroplastic [Oryza sativa Japonica Group]	14.0073	11.3913	10.1107	3.71201	3.37858	3.88622	3.98381e-11	2.61397e-10	yes
LOC_Os05g50300.MSUv7.0	uncharacterized protein LOC4339712 [Oryza sativa Japonica Group]	0.718257	0.368919	0.810092	1.67424	1.47688	1.81762	3.99318e-11	2.61932e-10	yes
LOC_Os11g06930.MSUv7.0	CBS domain-containing protein CBSCBSPB3 [Oryza sativa Japonica Group]	4.59417	6.41534	6.08016	1.5237	1.4677	1.34019	4.09075e-11	2.68168e-10	yes
LOC_Os04g48390.MSUv7.0	OSJNBa0019K04.6 [Oryza sativa Japonica Group]	25.3217	25.3488	26.7987	9.78472	10.5946	9.83939	4.09309e-11	2.6824e-10	yes
LOC_Os05g06910.MSUv7.0	uncharacterized protein LOC4337889 isoform X1 [Oryza sativa Japonica Group]	10.3386	11.2263	9.58806	3.55761	2.83605	2.9589	4.20062e-11	2.75119e-10	yes
LOC_Os06g06760.MSUv7.0	U-box domain-containing protein 70-like [Oryza sativa Japonica Group]	7.15185	6.54013	5.92535	1.74971	2.25178	1.80681	4.25227e-11	2.78417e-10	yes
LOC_Os06g11400.MSUv7.0	protein CURVATURE THYLAKOID 1A, chloroplastic [Oryza sativa Japonica Group]	3.92669	3.47184	2.18143	0.269918	0.065089	0.251146	4.37517e-11	2.86029e-10	yes
LOC_Os03g49210.MSUv7.0	pescadillo homolog [Oryza sativa Japonica Group]	28.4692	24.5472	26.6263	10.2564	9.21624	9.40053	4.38832e-11	2.86714e-10	yes
LOC_Os06g44270.MSUv7.0	probable GDP-L-fucose synthase 1 [Oryza sativa Japonica Group]	12.1612	12.1923	11.384	3.99572	3.68274	4.36765	4.51499e-11	2.94811e-10	yes
LOC_Os10g30550.MSUv7.0	uncharacterized protein LOC4348728 isoform X1 [Oryza sativa Japonica Group]	5.18391	3.58351	3.11794	0.874318	0.609458	0.66532	4.53249e-11	2.95864e-10	yes
LOC_Os11g41365.MSUv7.0	Os11g0631825 [Oryza sativa Japonica Group]	0.543666	0.528016	0.36713	0.879684	1.96361	1.04842	4.64901e-11	3.03286e-10	yes
LOC_Os07g04430.MSUv7.0	Os07g0136866 [Oryza sativa Japonica Group]	1.50234	1.95893	1.55728	0.070475	0.043548	0	4.90723e-11	3.19549e-10	yes
LOC_Os09g21110.MSUv7.0	leucine--tRNA ligase, cytoplasmic [Oryza sativa Japonica Group]	12.2457	10.5887	11.1723	3.88128	4.2586	3.92118	4.93609e-11	3.21331e-10	yes
LOC_Os06g22030.MSUv7.0	hypothetical protein OsI_22774 [Oryza sativa Indica Group]	4.18892	4.51772	3.04271	0.768426	0.814327	0.930093	5.04356e-11	3.28129e-10	yes
LOC_Os08g32690.MSUv7.0	mediator-associated protein 2 [Oryza sativa Japonica Group]	32.251	27.5945	27.3992	10.8284	9.04204	8.81201	5.07068e-11	3.29793e-10	yes
LOC_Os05g10690.MSUv7.0	transcription factor MYBS3-like [Oryza sativa Japonica Group]	16.8173	18.9238	16.7081	5.55674	6.57666	6.93873	5.11087e-11	3.32207e-10	yes
LOC_Os07g10830.MSUv7.0	dolichyl-diphosphooligosaccharide--protein glycosyltransferase 48 kDa subunit [Oryza sativa Japonica Group]	23.844	24.2529	26.6974	8.10033	7.91672	9.92839	5.14707e-11	3.34357e-10	yes
LOC_Os09g26260.MSUv7.0	hypothetical protein OsI_31476 [Oryza sativa Indica Group]	1.29411	2.11593	0.707829	0	0	0.033184	5.16402e-11	3.35155e-10	yes
LOC_Os10g26720.MSUv7.0	protein NEN1 isoform X1 [Oryza sativa Japonica Group]	2.74528	1.89645	2.0312	0.306041	0.219694	0.305504	5.19452e-11	3.36931e-10	yes
LOC_Os04g32110.MSUv7.0	ACT domain-containing protein ACR6 [Oryza sativa Japonica Group]	6.31947	6.48732	7.3518	2.04302	1.76756	1.7807	5.20812e-11	3.37711e-10	yes
LOC_Os02g03050.MSUv7.0	ribosomal RNA small subunit methyltransferase, chloroplastic isoform X1 [Oryza sativa Japonica Group]	14.2883	12.3911	10.8576	3.76591	4.2902	3.7303	5.29486e-11	3.43128e-10	yes
LOC_Os01g43460.MSUv7.0	S-type anion channel SLAH2 isoform X1 [Oryza sativa Japonica Group]	1.91531	3.03138	4.88113	0.476971	0.339531	0.252485	5.33099e-11	3.45366e-10	yes
LOC_Os07g32380.MSUv7.0	probable protein phosphatase 2C 62 [Oryza sativa Japonica Group]	16.3111	16.1086	17.5996	5.43568	5.23233	6.19393	5.33645e-11	3.45616e-10	yes
LOC_Os05g44360.MSUv7.0	Os05g0519900, partial [Oryza sativa Japonica Group];dolichyl-diphosphooligosaccharide--protein glycosyltransferase subunit STT3A [Oryza sativa Japonica Group]	21.1027	22.2216	19.1747	6.5164	8.22497	6.647	5.48222e-11	3.54843e-10	yes
LOC_Os06g01400.MSUv7.0	glycine--tRNA ligase, chloroplastic/mitochondrial 2 isoform X1 [Oryza sativa Japonica Group]	23.7521	20.5255	16.1987	5.68071	6.77728	6.33527	5.51783e-11	3.5704e-10	yes
LOC_Os03g53530.MSUv7.0	tRNA (guanine-N(7)-)-methyltransferase non-catalytic subunit WDR4 [Oryza sativa Japonica Group]	18.7689	16.1349	15.9592	5.75055	5.51463	5.96433	5.52794e-11	3.57479e-10	yes
LOC_Os12g22489.MSUv7.0	expressed protein [Oryza sativa Japonica Group]	1.03566	1.36094	1.05357	2.7054	2.6492	2.31511	5.57434e-11	3.60263e-10	yes
LOC_Os01g69250.MSUv7.0	probable mitochondrial import receptor subunit TOM20 [Oryza sativa Japonica Group]	27.8136	27.4483	26.3676	11.0724	10.8091	11.4717	5.62246e-11	3.63154e-10	yes
LOC_Os12g05320.MSUv7.0	uncharacterized protein LOC4351503 [Oryza sativa Japonica Group];expressed protein [Oryza sativa Japonica Group]	5.7508	6.71371	5.67602	1.46769	1.74225	1.22125	5.6887e-11	3.67102e-10	yes
LOC_Os02g20490.MSUv7.0	uncharacterized protein LOC4329119 [Oryza sativa Japonica Group]	29.7399	27.7279	31.4165	10.801	9.35566	10.9209	5.74831e-11	3.70838e-10	yes
LOC_Os02g01332.MSUv7.0	60S ribosomal protein L9-like [Oryza sativa Japonica Group]	40.153	36.7052	41.1099	14.4545	11.0543	10.9638	5.75368e-11	3.71073e-10	yes
LOC_Os06g05110.MSUv7.0	superoxide dismutase [Fe] 2, chloroplastic [Oryza sativa Japonica Group]	31.6738	27.4197	29.6662	8.89951	9.2897	11.5645	5.88084e-11	3.78933e-10	yes
LOC_Os07g02210.MSUv7.0	eukaryotic translation initiation factor 5A-4 [Oryza sativa Japonica Group]	45.7498	42.4229	44.3825	15.1098	11.4594	16.1772	5.95456e-11	3.83568e-10	yes
LOC_Os02g06490.MSUv7.0	protein SUPPRESSOR OF K(+) TRANSPORT GROWTH DEFECT 1 [Oryza sativa Japonica Group]	2.35142	3.41578	1.77154	0.250603	0.288138	0.097644	6.05437e-11	3.89647e-10	yes
LOC_Os02g43600.MSUv7.0	50S ribosomal protein L19-2, chloroplastic [Oryza sativa Japonica Group]	113.115	98.2562	92.2101	39.7787	35.2808	36.2779	6.19679e-11	3.98574e-10	yes
LOC_Os10g30880.MSUv7.0	expressed protein [Oryza sativa Japonica Group]	4.66214	6.44037	5.14339	0.833754	0.270457	0.687467	6.20654e-11	3.99082e-10	yes
LOC_Os07g44060.MSUv7.0	uncharacterized protein LOC4344018 [Oryza sativa Japonica Group]	16.1017	14.38	9.66157	2.96205	1.87503	3.10007	6.42164e-11	4.12297e-10	yes
LOC_Os02g17390.MSUv7.0	peroxisomal fatty acid beta-oxidation multifunctional protein [Oryza sativa Japonica Group]	43.1231	47.4645	48.905	17.8272	18.0517	14.932	6.58811e-11	4.22354e-10	yes
LOC_Os02g30910.MSUv7.0	bidirectional sugar transporter SWEET15 [Oryza sativa Japonica Group]	0.918336	2.44282	1.11706	0	0	0.035562	6.62785e-11	4.24775e-10	yes
LOC_Os06g50080.MSUv7.0	uncharacterized protein LOC4342065 [Oryza sativa Japonica Group]	2.52404	2.77784	1.5173	0.166793	0.022211	0.154609	6.68405e-11	4.28249e-10	yes
LOC_Os01g71740.MSUv7.0	amino-acid permease BAT1 homolog [Oryza sativa Japonica Group]	1.40559	1.81136	1.70753	0.123479	0	0.038846	6.86384e-11	4.39637e-10	yes
LOC_Os02g31220.MSUv7.0	protein PAT1 homolog 1 [Oryza sativa Japonica Group]	20.7668	21.9403	20.2827	8.42448	8.96567	8.92597	7.1503e-11	4.57713e-10	yes
LOC_Os01g17150.MSUv7.0	50S ribosomal protein 5, chloroplastic [Oryza sativa Japonica Group]	145.624	130.51	141.723	55.1614	44.0397	52.7929	7.40724e-11	4.73878e-10	yes
LOC_Os01g10110.MSUv7.0	cytokinin dehydrogenase 2 [Oryza sativa Japonica Group]	1.99393	1.60906	1.92815	0.277217	0.17363	0.082487	7.50391e-11	4.79635e-10	yes
LOC_Os01g09800.MSUv7.0	BTB/POZ domain and ankyrin repeat-containing protein NPR1 isoform X1 [Oryza sativa Japonica Group]	3.69157	3.91787	3.49566	0.864612	0.911062	1.04815	7.52237e-11	4.80672e-10	yes
LOC_Os05g34540.MSUv7.0	guanosine nucleotide diphosphate dissociation inhibitor 2 [Oryza sativa Japonica Group]	72.5858	77.8014	70.2498	31.0941	32.0489	32.4588	7.55796e-11	4.82802e-10	yes
LOC_Os07g03040.MSUv7.0	unknown protein [Oryza sativa Japonica Group];hypothetical protein OsJ_22928 [Oryza sativa Japonica Group]	6.09412	6.42244	5.00761	0.301601	0.0989013	0.0523434	7.61816e-11	4.86359e-10	yes
LOC_Os05g06770.MSUv7.0	ubiquitin-40S ribosomal protein S27a-like [Aegilops tauschii subsp. tauschii]	132.289	124.513	152.85	50.9845	35.2452	43.2106	7.62913e-11	4.86914e-10	yes
LOC_Os08g05490.MSUv7.0	tyrosine--tRNA ligase 1, cytoplasmic [Oryza sativa Japonica Group]	16.0356	15.6964	15.9556	5.57361	5.70833	5.77925	7.71802e-11	4.92441e-10	yes
LOC_Os10g33630.MSUv7.0	uncharacterized protein At1g03900 isoform X3 [Oryza sativa Japonica Group]	10.3304	12.1534	10.2246	3.70091	3.14438	3.18647	7.79192e-11	4.9701e-10	yes
LOC_Os06g46270.MSUv7.0	NAC domain-containing protein 21/22 [Oryza sativa Japonica Group]	2.17055	3.16693	3.38505	0.41116	0.418895	0.339008	7.83763e-11	4.99481e-10	yes
LOC_Os08g42730.MSUv7.0	biotin synthase, mitochondrial [Oryza sativa Japonica Group]	12.7072	14.4785	13.3018	4.76875	3.82464	3.8077	7.86006e-11	5.00762e-10	yes
LOC_Os05g48070.MSUv7.0	uncharacterized protein LOC4339555 [Oryza sativa Japonica Group]	9.34253	8.09201	7.97853	2.84446	2.53453	3.0232	8.05606e-11	5.12821e-10	yes
LOC_Os10g31810.MSUv7.0	uncharacterized protein LOC4348793 [Oryza sativa Japonica Group]	7.95226	9.9048	7.67143	2.60729	2.59965	2.78679	8.05765e-11	5.12821e-10	yes
LOC_Os02g36830.MSUv7.0	7-deoxyloganetin glucosyltransferase [Oryza sativa Japonica Group]	0.100387	0.157883	0.221947	0.918499	0.696412	0.689702	8.05888e-11	5.12821e-10	yes
LOC_Os11g04830.MSUv7.0	uncharacterized protein LOC4349752 [Oryza sativa Japonica Group]	0.612218	0.962168	0.404353	0.01868	0	0.011735	8.08061e-11	5.14051e-10	yes
LOC_Os07g48960.MSUv7.0	putative LON3 protease [Oryza sativa Indica Group]	11.3483	12.0948	9.03957	3.42582	3.51712	2.68173	8.10505e-11	5.15453e-10	yes
LOC_Os04g52090.MSUv7.0	ethylene-responsive transcription factor 11 [Oryza sativa Japonica Group]	16.2918	19.7756	12.0363	3.6943	4.23224	2.97276	8.14842e-11	5.18058e-10	yes
LOC_Os02g12480.MSUv7.0	Os02g0216300, partial [Oryza sativa Japonica Group];unnamed protein product [Oryza sativa Japonica Group]	147.451	153.851	130.813	55.1742	56.3851	64.7118	8.15224e-11	5.18148e-10	yes
LOC_Os09g21450.MSUv7.0	cyclin-D2-1 [Oryza sativa Japonica Group]	3.61354	2.5405	3.70198	0.272212	0.323292	0.295022	8.36318e-11	5.31398e-10	yes
LOC_Os03g02260.MSUv7.0	heat shock 70 kDa protein, mitochondrial [Oryza sativa Japonica Group]	21.7597	21.0834	23.1236	8.761	7.46621	7.39224	8.36835e-11	5.31413e-10	yes
LOC_Os07g48229.MSUv7.0	vacuolar-sorting receptor 1 [Oryza sativa Japonica Group]	4.05635	4.86658	3.83263	0.858564	1.12855	1.1368	8.56546e-11	5.43448e-10	yes
LOC_Os04g34140.MSUv7.0	U-box domain-containing protein 29 [Oryza sativa Japonica Group]	5.40956	6.05648	6.26846	1.53326	1.22159	1.69629	8.62043e-11	5.46613e-10	yes
LOC_Os02g10500.MSUv7.0	uncharacterized protein LOC4328631 [Oryza sativa Japonica Group]	6.399	8.13862	7.48861	1.27855	0.941228	1.41476	8.79676e-11	5.57465e-10	yes
LOC_Os12g42910.MSUv7.0	cation/calcium exchanger 1 [Oryza sativa Japonica Group]	0.649875	0.842067	0.86219	0	0	0	9.18923e-11	5.81607e-10	yes
LOC_Os11g43600.MSUv7.0	peptide chain release factor APG3, chloroplastic [Oryza sativa Japonica Group]	37.1068	36.206	32.9226	14.0651	13.5771	14.4802	9.19124e-11	5.81607e-10	yes
LOC_Os02g44870.MSUv7.0	dehydrin DHN1 [Oryza sativa Japonica Group]	28.0018	38.3474	42.7224	10.5423	11.2363	10.7849	9.3846e-11	5.93344e-10	yes
LOC_Os03g13800.MSUv7.0	PREDICTED: NHP2-like protein 1 [Oryza brachyantha]	103.764	97.8165	109.785	39.1715	24.5625	28.9032	9.40998e-11	5.94749e-10	yes
LOC_Os06g08080.MSUv7.0	pyrophosphate-energized vacuolar membrane proton pump [Oryza sativa Japonica Group]	4.21498	5.37733	4.23013	0.761711	1.08349	1.28717	9.51831e-11	6.0131e-10	yes
LOC_Os08g44590.MSUv7.0	Os08g0560000, partial [Oryza sativa Japonica Group]	5.65121	6.41222	11.0231	1.29286	0.847189	1.58873	9.52754e-11	6.01472e-10	yes
LOC_Os04g55410.MSUv7.0	glycerol kinase [Oryza sativa Japonica Group]	23.576	23.8687	24.3624	9.49545	9.58217	9.91223	9.5669e-11	6.03779e-10	yes
LOC_Os06g21480.MSUv7.0	60S ribosomal protein L31 [Oryza sativa Japonica Group]	35.6649	31.6951	30.8867	11.8178	9.49384	10.0227	9.80031e-11	6.18147e-10	yes
LOC_Os05g34460.MSUv7.0	protease Do-like 10, mitochondrial isoform X1 [Oryza sativa Japonica Group]	7.52975	6.75475	6.46281	2.23753	1.59682	1.62917	1.00259e-10	6.32004e-10	yes
LOC_Os04g24220.MSUv7.0	Os04g0307500 [Oryza sativa Japonica Group];wall-associated receptor kinase 4 [Oryza sativa Japonica Group];OSJNBa0024J22.5 [Oryza sativa Japonica Group]	9.84567	12.1393	7.439	1.35681	2.66009	2.1611	1.01635e-10	6.40305e-10	yes
LOC_Os02g43050.MSUv7.0	PUTATIVE PSEUDOGENE: RecName: Full=Putative inactive kinesin-like protein KIN-7B	3.05498	3.82363	2.68236	0.647965	0.709508	0.761002	1.02664e-10	6.46596e-10	yes
LOC_Os06g12455.MSUv7.0	Os06g0230000 [Oryza sativa Japonica Group]	0.613462	2.09762	2.43514	0	0	0	1.04269e-10	6.56514e-10	yes
LOC_Os11g10710.MSUv7.0	Protein kinase domain containing protein, expressed [Oryza sativa Japonica Group]	1.63756	1.51631	1.72089	0.057735	0.120161	0	1.0493e-10	6.60481e-10	yes
LOC_Os02g16060.MSUv7.0	Os02g0261300 [Oryza sativa Japonica Group]	1.18265	1.31914	0.62336	0.063473	0.010999	0.09213	1.05763e-10	6.65527e-10	yes
LOC_Os12g42810.MSUv7.0	uncharacterized protein LOC4352827 isoform X1 [Oryza sativa Japonica Group]	5.09258	5.73959	4.88745	1.18902	0.446884	0.712651	1.10146e-10	6.92905e-10	yes
LOC_Os10g42700.MSUv7.0	probable inactive shikimate kinase like 2, chloroplastic [Oryza sativa Japonica Group]	29.0429	26.8372	27.3162	10.741	9.23274	10.6756	1.10727e-10	6.96352e-10	yes
LOC_Os03g01740.MSUv7.0	Unknown protein [Oryza sativa Japonica Group]	4.39863	5.93671	6.0568	0.880895	0.757485	0.95091	1.10758e-10	6.96352e-10	yes
LOC_Os02g09490.MSUv7.0	cinnamyl alcohol dehydrogenase 2 [Oryza sativa Japonica Group]	16.7139	21.3405	14.3789	5.39143	3.54447	3.41536	1.12318e-10	7.05949e-10	yes
LOC_Os01g52500.MSUv7.0	Os01g0723400, partial [Oryza sativa Japonica Group];NADP-dependent malic enzyme isoform X1 [Oryza sativa Japonica Group]	111.908	118.281	107.368	45.9953	50.6009	48.9384	1.13277e-10	7.11562e-10	yes
LOC_Os05g50100.MSUv7.0	uncharacterized protein LOC4339695 [Oryza sativa Japonica Group]	5.57948	11.9861	10.5914	1.3206	0.939438	0.360854	1.16117e-10	7.29193e-10	yes
LOC_Os07g38000.MSUv7.0	cytochrome c6, chloroplastic [Oryza sativa Japonica Group]	8.02451	7.07752	5.95948	1.68052	1.23029	1.38541	1.19385e-10	7.48838e-10	yes
LOC_Os01g60660.MSUv7.0	methionine--tRNA ligase, cytoplasmic [Oryza sativa Japonica Group]	28.4331	26.9301	25.6888	10.5814	8.66296	9.85841	1.19794e-10	7.51186e-10	yes
LOC_Os04g30040.MSUv7.0	mannose/glucose-specific lectin isoform X1 [Oryza sativa Japonica Group]	0.476581	1.26393	0.539075	0	0	0	1.20342e-10	7.54402e-10	yes
LOC_Os11g20790.MSUv7.0	adenylate kinase 4 [Oryza sativa Japonica Group]	25.1317	24.958	22.7418	8.89155	8.47471	8.99819	1.23297e-10	7.72474e-10	yes
LOC_Os08g44370.MSUv7.0	probable uridine nucleosidase 1 [Oryza sativa Japonica Group]	56.5426	62.5368	66.624	24.5636	23.5935	21.5899	1.25135e-10	7.83533e-10	yes
LOC_Os03g13390.MSUv7.0	deoxymugineic acid synthase 1-like [Oryza sativa Japonica Group]	14.4366	16.8668	17.3685	5.50097	4.88983	5.62099	1.26132e-10	7.89547e-10	yes
LOC_Os05g47890.MSUv7.0	guanine nucleotide-binding protein subunit beta-like protein B [Oryza sativa Japonica Group]	28.811	23.352	30.3504	9.29049	7.12925	8.51697	1.26836e-10	7.93723e-10	yes
LOC_Os11g10120.MSUv7.0	Os11g0207400, partial [Oryza sativa Japonica Group]	4.05468	4.76075	3.92384	0.860798	1.07873	0.735956	1.2802e-10	8.00663e-10	yes
LOC_Os07g35290.MSUv7.0	cysteine-rich receptor-like protein kinase 6 isoform X1 [Oryza sativa Japonica Group]	0.966147	1.44802	1.75796	0.138042	0.158457	0.101895	1.281e-10	8.00933e-10	yes
LOC_Os05g48230.MSUv7.0	uncharacterized protein LOC4339565 [Oryza sativa Japonica Group]	7.44657	8.28189	8.43391	2.1016	2.42797	2.66081	1.28532e-10	8.03164e-10	yes
LOC_Os01g34880.MSUv7.0	Os01g0532900 [Oryza sativa Japonica Group]	1.97608	1.4297	1.2192	0.149072	0.130894	0.083868	1.28635e-10	8.03578e-10	yes
LOC_Os09g38980.MSUv7.0	ruBisCO large subunit-binding protein subunit alpha [Oryza sativa Japonica Group]	5.95632	5.41149	4.99281	1.55003	0.941927	1.40888	1.28767e-10	8.04167e-10	yes
LOC_Os06g33520.MSUv7.0	DEAD-box ATP-dependent RNA helicase 31 [Oryza sativa Japonica Group]	5.70107	5.20999	4.51774	1.62783	1.45054	1.2512	1.29134e-10	8.06223e-10	yes
LOC_Os12g23980.MSUv7.0	subtilisin-like protease SBT1.8 [Oryza sativa Japonica Group]	0.029253	0.0853	0	0.357819	0.825353	0.565502	1.31025e-10	8.17792e-10	yes
LOC_Os06g04600.MSUv7.0	ribosome production factor 1 [Oryza sativa Japonica Group];Os06g0137500 [Oryza sativa Japonica Group]	7.92051	7.79085	7.99985	2.86464	2.55953	3.06292	1.31729e-10	8.21946e-10	yes
LOC_Os01g59440.MSUv7.0	leucine-rich repeat protein 1 [Oryza sativa Japonica Group];unknown [Zea mays]	41.7985	47.9151	41.8041	18.257	17.437	17.8843	1.33674e-10	8.33604e-10	yes
LOC_Os06g40030.MSUv7.0	putative receptor protein kinase ZmPK1 [Oryza sativa Japonica Group]	2.60513	3.14652	1.85994	0.457454	0.320421	0.18083	1.35039e-10	8.41867e-10	yes
LOC_Os04g50660.MSUv7.0	transducin beta-like protein 3 isoform X1 [Oryza sativa Japonica Group]	8.91366	7.36204	7.06194	1.94928	2.60011	2.15361	1.35154e-10	8.42343e-10	yes
LOC_Os08g44530.MSUv7.0	dihydroxy-acid dehydratase, chloroplastic [Oryza sativa Japonica Group]	11.5529	10.3141	11.8138	3.72567	2.41139	2.35319	1.36667e-10	8.51281e-10	yes
LOC_Os01g46610.MSUv7.0	cytosolic isocitrate dehydrogenase [NADP] [Oryza sativa Japonica Group]	87.0477	98.6434	105.435	38.6652	37.7928	38.6758	1.37137e-10	8.53462e-10	yes
LOC_Os04g55850.MSUv7.0	endonuclease 2 [Oryza sativa Japonica Group];OSJNBa0060D06.10 [Oryza sativa Japonica Group]	9.20472	14.2615	13.8955	3.10466	2.1649	1.54804	1.38709e-10	8.62998e-10	yes
LOC_Os05g27050.MSUv7.0	Os05g0336200 [Oryza sativa Japonica Group]	12.1127	9.55242	8.9276	0.75803	0.910759	1.85491	1.38892e-10	8.63887e-10	yes
LOC_Os12g36850.MSUv7.0	major pollen allergen Bet v 1-D/H [Oryza sativa Japonica Group]	8.13305	25.2926	11.36	2.21916	1.56404	1.34842	1.41435e-10	8.78939e-10	yes
LOC_Os03g56940.MSUv7.0	Os03g0782300, partial [Oryza sativa Japonica Group]	0.084447	0.064935	0.308388	1.60192	1.16037	0.976266	1.45666e-10	9.04976e-10	yes
LOC_Os01g73990.MSUv7.0	cytochrome b5-like [Oryza sativa Japonica Group]	19.4791	22.11	18.9678	6.51836	6.50892	7.23608	1.46166e-10	9.07819e-10	yes
LOC_Os01g72340.MSUv7.0	uncharacterized protein LOC4325748 [Oryza sativa Japonica Group]	13.7905	14.5239	13.0021	5.7093	5.36914	5.40658	1.46441e-10	9.09261e-10	yes
LOC_Os12g05360.MSUv7.0	uncharacterized protein LOC4351505 [Oryza sativa Japonica Group]	0.560279	0.825907	0.765128	1.41399	1.59394	2.41822	1.46982e-10	9.1236e-10	yes
LOC_Os02g55990.MSUv7.0	vesicle-associated membrane protein 711 [Oryza sativa Japonica Group]	0.587343	0.910283	1.03134	2.07038	2.09607	2.49517	1.47032e-10	9.12402e-10	yes
LOC_Os05g25920.MSUv7.0	uncharacterized protein LOC4338424 [Oryza sativa Japonica Group]	1.97012	2.92952	3.76731	0	0.088552	0	1.47782e-10	9.16793e-10	yes
LOC_Os04g32480.MSUv7.0	RecName: Full=Protein TIFY 9	1.79558	0.850702	3.19887	0	0	0	1.52579e-10	9.46008e-10	yes
LOC_Os07g33660.MSUv7.0	protein LHCP TRANSLOCATION DEFECT [Oryza sativa Japonica Group]	63.9215	53.8881	47.4239	18.8088	14.1618	18.3543	1.54611e-10	9.58327e-10	yes
LOC_Os09g14610.MSUv7.0	endoribonuclease Dicer homolog 2b [Oryza sativa Japonica Group]	9.47832	9.39419	6.89064	2.79726	2.78173	2.78267	1.55935e-10	9.66259e-10	yes
LOC_Os05g10670.MSUv7.0	zinc finger CCCH domain-containing protein 35 [Oryza sativa Japonica Group]	7.39765	7.9949	5.64616	1.76881	1.41108	2.08547	1.56049e-10	9.66684e-10	yes
LOC_Os06g51050.MSUv7.0	chitinase 3 [Oryza sativa Japonica Group]	1.00455	2.3084	1.8622	0.025613	0	0	1.56704e-10	9.70464e-10	yes
LOC_Os09g26144.MSUv7.0	glutamate receptor 2.8 [Oryza sativa Japonica Group]	0.529402	1.38959	1.07181	0.047473	0.044638	0	1.59642e-10	9.87519e-10	yes
LOC_Os03g20300.MSUv7.0	glucose-6-phosphate 1-dehydrogenase 4, chloroplastic [Oryza sativa Japonica Group]	4.82847	4.97274	4.68341	1.61528	1.11696	1.3901	1.64122e-10	1.01494e-09	yes
LOC_Os03g38330.MSUv7.0	putative disease resistance complex protein [Oryza sativa Japonica Group]	0.202411	0.255054	0.263316	0.549197	0.848779	0.54183	1.70351e-10	1.05286e-09	yes
LOC_Os02g13520.MSUv7.0	auxin-responsive protein IAA7 [Oryza sativa Japonica Group]	0.328536	0.113224	0.206201	0.94795	1.11566	0.93823	1.71599e-10	1.06026e-09	yes
LOC_Os03g11590.MSUv7.0	GDP-mannose transporter GONST3 isoform X1 [Oryza sativa Japonica Group];Os03g0215000, partial [Oryza sativa Japonica Group]	14.2222	16.9112	15.079	5.88001	5.38798	5.85569	1.7337e-10	1.0709e-09	yes
LOC_Os07g26630.MSUv7.0	aquaporin PIP2-4 [Oryza sativa Japonica Group]	11.5984	11.8097	14.9597	3.67259	2.29124	3.21786	1.76945e-10	1.09204e-09	yes
LOC_Os02g40514.MSUv7.0	H/ACA ribonucleoprotein complex subunit 3-like protein [Oryza sativa Japonica Group];nucleolar RNA-binding Nop10p-like protein [Oryza sativa Japonica Group]	31.3806	28.2938	33.9096	10.2365	6.17293	7.72181	1.78761e-10	1.10293e-09	yes
LOC_Os12g13290.MSUv7.0	Os09g0453100, partial [Oryza sativa Japonica Group]	23.9133	21.0612	15.5609	4.68144	6.58765	5.28627	1.79506e-10	1.10721e-09	yes
LOC_Os01g48000.MSUv7.0	putative receptor protein kinase ZmPK1 [Oryza sativa Japonica Group]	1.18696	1.9162	0.746633	0.092296	0.12288	0.045105	1.81552e-10	1.11919e-09	yes
LOC_Os09g31482.MSUv7.0	splicing factor U2af small subunit A [Oryza sativa Japonica Group]	134.062	139.997	143.62	54.6155	42.0039	56.5536	1.8246e-10	1.12414e-09	yes
LOC_Os11g31700.MSUv7.0	expressed protein [Oryza sativa Japonica Group];protein HASTY 1-like isoform X1 [Oryza sativa Japonica Group]	1.09074	1.17985	1.74797	0.049755	0.11784	0.024395	1.82655e-10	1.12502e-09	yes
LOC_Os02g02930.MSUv7.0	S-(+)-linalool synthase, chloroplastic [Oryza sativa Japonica Group]	3.09571	5.70249	13.602	0	0	0.023701	1.83872e-10	1.13219e-09	yes
LOC_Os04g56970.MSUv7.0	cell division protein FtsZ homolog 1, chloroplastic [Oryza sativa Japonica Group];plastid division protein FtsZ [Oryza sativa]	7.44219	7.49863	5.81403	1.82868	1.3149	0.966865	1.85203e-10	1.13974e-09	yes
LOC_Os03g47270.MSUv7.0	ATP-dependent RNA helicase A [Oryza sativa Japonica Group]	7.3103	10.4357	7.07214	1.17855	1.52612	1.8908	1.87539e-10	1.15378e-09	yes
LOC_Os11g06150.MSUv7.0	hypothetical protein OsI_35208 [Oryza sativa Indica Group]	0.895941	2.09851	2.61529	0	0.046141	0	1.90072e-10	1.1687e-09	yes
LOC_Os02g37800.MSUv7.0	lecithin-cholesterol acyltransferase-like 1 [Oryza sativa Japonica Group]	4.28585	5.35828	2.80279	0.809062	0.533817	0.565983	1.90233e-10	1.16935e-09	yes
LOC_Os01g13610.MSUv7.0	isoflavone reductase homolog IRL [Oryza sativa Japonica Group]	0.763121	3.00742	0.799135	0	0	0	1.90294e-10	1.16939e-09	yes
LOC_Os09g26830.MSUv7.0	transmembrane protein 87A isoform X1 [Oryza sativa Japonica Group]	4.98093	6.10658	4.18191	1.27321	1.22634	1.32244	1.91998e-10	1.17953e-09	yes
LOC_Os01g24680.MSUv7.0	glyoxysomal fatty acid beta-oxidation multifunctional protein MFP-a [Oryza sativa Japonica Group];PREDICTED: glyoxysomal fatty acid beta-oxidation multifunctional protein MFP-a-like [Oryza brachyantha]	33.8198	35.7017	32.1221	13.2907	14.7085	14.3048	1.9323e-10	1.18676e-09	yes
LOC_Os12g41710.MSUv7.0	cold-responsive protein kinase 1 [Oryza sativa Japonica Group];Os12g0611100, partial [Oryza sativa Japonica Group]	4.7361	4.96366	6.14387	1.37851	1.17411	1.60514	1.97774e-10	1.21397e-09	yes
LOC_Os12g02640.MSUv7.0	cytochrome P450 714C2 [Oryza sativa Japonica Group]	3.20546	3.08175	2.82169	0.61759	0.217878	0.429929	2.02152e-10	1.24044e-09	yes
LOC_Os10g30080.MSUv7.0	beta-glucuronosyltransferase GlcAT14A [Oryza sativa Japonica Group]	9.97404	9.61843	8.33372	2.69866	2.6976	3.21846	2.06841e-10	1.26817e-09	yes
LOC_Os03g19680.MSUv7.0	probable enoyl-CoA hydratase 1, peroxisomal [Oryza sativa Japonica Group]	16.1668	16.6811	17.0081	5.48027	5.47706	6.42723	2.07413e-10	1.27132e-09	yes
LOC_Os03g38930.MSUv7.0	arabinosyltransferase XEG113 [Oryza sativa Japonica Group]	4.3467	4.71826	4.0383	1.03142	1.23984	0.908666	2.10549e-10	1.28907e-09	yes
LOC_Os01g16152.MSUv7.0	peroxiredoxin-2F, mitochondrial [Oryza sativa Japonica Group]	29.9585	28.1307	23.7279	9.8399	8.50637	9.22133	2.11574e-10	1.29498e-09	yes
LOC_Os08g08360.MSUv7.0	uncharacterized protein LOC4344823 [Oryza sativa Japonica Group]	31.013	35.9077	32.1767	12.4585	11.8407	12.8442	2.1513e-10	1.31562e-09	yes
LOC_Os04g49739.MSUv7.0	probable purine permease 11 isoform X1 [Oryza sativa Japonica Group]	1.65785	2.05548	0.996546	0	0.075973	0.062508	2.18994e-10	1.33887e-09	yes
LOC_Os08g07550.MSUv7.0	Os08g0172300, partial [Oryza sativa Japonica Group]	8.2741	8.86503	7.14565	1.99195	1.22345	1.79235	2.2094e-10	1.35009e-09	yes
LOC_Os05g03590.MSUv7.0	uncharacterized protein At4g08330, chloroplastic [Oryza sativa Japonica Group]	8.88798	7.78648	6.84056	2.04051	1.33476	1.26555	2.26403e-10	1.3826e-09	yes
LOC_Os01g01660.MSUv7.0	isoflavone reductase homolog IRL [Oryza sativa Japonica Group]	8.46537	19.0463	7.87047	1.8944	1.89844	1.64776	2.34301e-10	1.4292e-09	yes
LOC_Os01g03030.MSUv7.0	uncharacterized protein LOC4326034 [Oryza sativa Japonica Group]	11.5392	14.7908	12.407	4.34732	3.52214	3.28267	2.35904e-10	1.43857e-09	yes
LOC_Os03g07880.MSUv7.0	nuclear transcription factor Y subunit A-7 [Oryza sativa Japonica Group];CCAAT-binding transcription factor subunit B family protein, expressed [Oryza sativa Japonica Group]	13.0537	13.9144	12.3425	3.94881	4.60651	3.93058	2.3703e-10	1.44503e-09	yes
LOC_Os07g07300.MSUv7.0	uncharacterized protein LOC4342493 [Oryza sativa Japonica Group]	38.2603	41.4176	33.5238	13.3404	12.8987	15.5122	2.37611e-10	1.44816e-09	yes
LOC_Os11g11390.MSUv7.0	60S ribosomal protein L10-1 [Oryza sativa Japonica Group]	110.473	98.8915	98.4661	42.4869	36.7413	35.5632	2.38874e-10	1.45503e-09	yes
LOC_Os03g58720.MSUv7.0	RNA-binding protein 28 [Oryza sativa Japonica Group]	6.01525	5.12821	4.30004	1.29691	1.53873	1.16916	2.39646e-10	1.45891e-09	yes
LOC_Os07g11490.MSUv7.0	Os07g0215200, partial [Oryza sativa Japonica Group]	14.7634	14.3604	17.0959	5.12188	5.1453	5.33535	2.41226e-10	1.46811e-09	yes
LOC_Os06g04290.MSUv7.0	40S ribosomal protein S20 [Oryza sativa Japonica Group]	87.2532	84.3058	97.1739	35.6255	28.3834	30.0729	2.50977e-10	1.52616e-09	yes
LOC_Os01g56940.MSUv7.0	exonuclease 1 isoform X2 [Oryza sativa Japonica Group]	0.097461	0.258593	0.184912	0.485004	0.77432	0.735713	2.55622e-10	1.55397e-09	yes
LOC_Os09g37330.MSUv7.0	auxin-responsive protein SAUR36 [Oryza sativa Japonica Group]	10.9165	10.0502	12.9762	2.53234	2.37092	3.08028	2.56686e-10	1.56e-09	yes
LOC_Os02g58550.MSUv7.0	outer envelope pore protein 21, chloroplastic [Oryza sativa Japonica Group]	23.8986	21.094	21.7032	7.42089	5.31915	7.37952	2.67765e-10	1.62549e-09	yes
LOC_Os03g48050.MSUv7.0	uncharacterized protein LOC4333747 [Oryza sativa Japonica Group]	9.24882	6.42832	6.65796	1.40096	1.5982	1.66803	2.73858e-10	1.6606e-09	yes
LOC_Os08g09200.MSUv7.0	putative aconitate hydratase, cytoplasmic [Oryza sativa Japonica Group]	41.3443	43.2183	41.2359	16.7499	18.5046	16.3325	2.81498e-10	1.70549e-09	yes
LOC_Os12g19590.MSUv7.0	WD repeat-containing protein GTS1 isoform X3 [Oryza sativa Japonica Group];WD repeat-containing protein GTS1 isoform X1 [Oryza sativa Japonica Group]	8.37139	8.33998	8.75193	2.88322	2.78852	2.38198	2.84464e-10	1.72297e-09	yes
LOC_Os01g08770.MSUv7.0	probable U3 small nucleolar RNA-associated protein 7 [Oryza sativa Japonica Group]	10.4212	10.1024	9.61731	3.56288	3.04454	3.64348	2.89053e-10	1.74978e-09	yes
LOC_Os07g34260.MSUv7.0	bisdemethoxycurcumin synthase-like [Oryza sativa Japonica Group]	0.559353	1.65735	2.05224	0.035887	0	0	2.92744e-10	1.77113e-09	yes
LOC_Os12g10720.MSUv7.0	glutathione S-transferase isoform X1 [Oryza sativa Japonica Group];Glutathione S-transferase, putative, expressed [Oryza sativa Japonica Group]	17.1643	17.6052	17.6497	5.92827	6.0647	4.82584	2.93803e-10	1.77653e-09	yes
LOC_Os11g06980.MSUv7.0	BURP domain, putative [Oryza sativa Japonica Group]	6.19535	4.07844	2.59228	0.03829	0	0.069442	2.97705e-10	1.79912e-09	yes
LOC_Os03g37830.MSUv7.0	potassium transporter 27 [Oryza sativa Japonica Group]	66.3957	72.5964	63.5672	23.682	28.9016	27.0864	3.03568e-10	1.833e-09	yes
LOC_Os01g68324.MSUv7.0	dolichyl-diphosphooligosaccharide--protein glycosyltransferase subunit 2 [Oryza sativa Japonica Group]	34.438	35.0505	30.2318	13.0599	13.8466	12.8668	3.03879e-10	1.83436e-09	yes
LOC_Os10g03669.MSUv7.0	Putative bacterial blight resistance protein Xa1-like protein [Oryza sativa Japonica Group]	1.33777	1.21167	1.34058	0.273073	0.229815	0.271677	3.07089e-10	1.85322e-09	yes
LOC_Os06g09930.MSUv7.0	G-protein coupled receptor 1 [Oryza sativa Japonica Group]	6.44855	6.88895	6.01718	1.51837	1.59627	1.93678	3.07682e-10	1.85628e-09	yes
LOC_Os03g16870.MSUv7.0	uncharacterized protein LOC4332414 [Oryza sativa Japonica Group];expressed protein [Oryza sativa Japonica Group]	10.6381	8.85678	10.3889	3.09009	2.89652	3.12883	3.08497e-10	1.86067e-09	yes
LOC_Os12g39620.MSUv7.0	Leucine Rich Repeat family protein, expressed [Oryza sativa Japonica Group];hypothetical protein OsI_38915 [Oryza sativa Indica Group]	29.9579	29.8575	33.7075	12.3491	11.7121	13.1551	3.09236e-10	1.86426e-09	yes
LOC_Os10g03540.MSUv7.0	13 kDa ribonucleoprotein-associated protein [Oryza sativa Japonica Group]	7.22884	8.15041	7.38849	1.81233	1.33801	1.69436	3.11499e-10	1.8772e-09	yes
LOC_Os07g47350.MSUv7.0	potassium transporter 7 isoform X2 [Oryza sativa Japonica Group];potassium transporter 7 isoform X1 [Oryza sativa Japonica Group]	25.9104	26.3342	27.273	11.1963	9.78288	10.982	3.14485e-10	1.89413e-09	yes
LOC_Os10g30719.MSUv7.0	uncharacterized protein LOC4348738 isoform X2 [Oryza sativa Japonica Group]	0	0	0	0.324009	0.546156	0.641326	3.18426e-10	1.91733e-09	yes
LOC_Os10g04180.MSUv7.0	disease resistance protein Pik-2-like isoform X1 [Oryza sativa Japonica Group]	0.954918	1.16049	0.938237	0.091404	0.127859	0.177699	3.18973e-10	1.92009e-09	yes
LOC_Os06g15760.MSUv7.0	aspartyl protease APCB1 [Oryza sativa Japonica Group]	34.1728	37.0244	26.2175	9.16934	11.2249	11.3451	3.2526e-10	1.95629e-09	yes
LOC_Os08g01090.MSUv7.0	B3 domain-containing protein IDEF1 isoform X1 [Oryza sativa Japonica Group]	23.1994	20.8248	19.1305	7.90602	7.54987	7.41899	3.3399e-10	2.00768e-09	yes
LOC_Os12g32390.MSUv7.0	expressed protein [Oryza sativa Japonica Group]	1.35932	0.810579	1.86709	3.95412	3.38439	5.06635	3.36937e-10	2.02426e-09	yes
LOC_Os08g39500.MSUv7.0	60S ribosomal protein L31 [Oryza sativa Japonica Group]	39.9066	40.5142	37.6832	14.6166	10.3948	10.5739	3.37471e-10	2.0269e-09	yes
LOC_Os02g19924.MSUv7.0	tyrosine aminotransferase isoform X2 [Oryza sativa Japonica Group]	10.1875	10.3199	12.0226	3.39585	1.96457	2.35675	3.38746e-10	2.03399e-09	yes
LOC_Os07g16970.MSUv7.0	guanosine nucleotide diphosphate dissociation inhibitor 2 [Oryza sativa Japonica Group];hypothetical protein OsI_25604 [Oryza sativa Indica Group]	4.93633	4.96963	5.63903	1.26287	1.25061	1.59312	3.4817e-10	2.08999e-09	yes
LOC_Os07g38300.MSUv7.0	ribosome-recycling factor, chloroplastic [Oryza sativa Japonica Group];Ribosome-recycling factor, chloroplastic, partial [Dichanthelium oligosanthes]	111.061	98.3135	113.716	44.1073	39.5923	39.9268	3.5343e-10	2.11979e-09	yes
LOC_Os12g14440.MSUv7.0	PYK10-binding protein 1 [Oryza sativa Japonica Group]	22.1077	68.1629	73.4869	0.110915	0.227654	0	3.56926e-10	2.14016e-09	yes
LOC_Os06g43760.MSUv7.0	hypothetical protein OsJ_22145 [Oryza sativa Japonica Group]	15.8667	13.843	12.3506	5.04298	5.03802	5.06434	3.60476e-10	2.16024e-09	yes
LOC_Os11g46000.MSUv7.0	uncharacterized protein LOC4351147 [Oryza sativa Japonica Group];Os11g0687200 [Oryza sativa Japonica Group]	0.339	0.737793	0.533104	0.016828	0.0343519	0	3.73992e-10	2.23874e-09	yes
LOC_Os03g51530.MSUv7.0	uncharacterized protein LOC4333962 [Oryza sativa Japonica Group]	3.2164	6.19135	5.01801	14.4488	11.3353	6.77463	3.79489e-10	2.27102e-09	yes
LOC_Os10g22730.MSUv7.0	uncharacterized protein LOC4348481 isoform X4 [Oryza sativa Japonica Group]	0.985032	0.825312	0.617333	0.038276	0.02218	0.0609758	3.80104e-10	2.27407e-09	yes
LOC_Os07g40290.MSUv7.0	probable indole-3-acetic acid-amido synthetase GH3.8 [Oryza sativa Japonica Group]	1.61562	1.87311	1.71622	0.203607	0.277321	0.094529	3.8305e-10	2.29105e-09	yes
LOC_Os01g57630.MSUv7.0	pentatricopeptide repeat-containing protein At1g55890, mitochondrial [Oryza sativa Japonica Group]	6.5513	5.33031	4.94333	1.706	1.1824	1.27614	3.86207e-10	2.30884e-09	yes
LOC_Os11g47630.MSUv7.0	zinc finger protein ZAT8 [Oryza sativa Japonica Group]	1.4096	2.35437	1.40291	0	0	0	3.9047e-10	2.33349e-09	yes
LOC_Os03g50340.MSUv7.0	coatomer subunit alpha-1 [Oryza sativa Japonica Group]	15.5363	16.582	12.2535	4.82432	5.15853	5.57097	3.92747e-10	2.34644e-09	yes
LOC_Os03g11310.MSUv7.0	pentatricopeptide repeat-containing protein At3g29290 [Oryza sativa Japonica Group]	16.4367	15.5713	12.8311	4.90693	5.2823	4.57219	3.93847e-10	2.35236e-09	yes
LOC_Os04g47520.MSUv7.0	O-fucosyltransferase 6 [Oryza sativa Japonica Group];hypothetical protein OsI_16985 [Oryza sativa Indica Group]	9.44295	12.5092	8.99966	3.18754	2.90815	3.48462	4.37131e-10	2.60726e-09	yes
LOC_Os09g32526.MSUv7.0	peptidyl-prolyl cis-trans isomerase FKBP15-1 [Oryza sativa Japonica Group]	20.3581	24.4924	25.4056	7.94243	7.5804	7.38177	4.37979e-10	2.6116e-09	yes
LOC_Os03g18030.MSUv7.0	probable 2-oxoglutarate-dependent dioxygenase At5g05600 isoform X1 [Oryza sativa Japonica Group];hypothetical protein OsJ_10442 [Oryza sativa Japonica Group]	0.68093	0.943594	2.72051	0.032496	0.045877	0.088995	4.3839e-10	2.61333e-09	yes
LOC_Os02g47610.MSUv7.0	probable pinoresinol-lariciresinol reductase 3 isoform X2 [Oryza sativa Japonica Group]	12.3977	9.79798	9.39805	3.1016	2.5451	2.52774	4.56193e-10	2.71719e-09	yes
LOC_Os04g35210.MSUv7.0	uncharacterized protein LOC9268705 isoform X3 [Oryza sativa Japonica Group]	0.945321	1.32743	0.940988	0.102522	0.188576	0.135738	4.58527e-10	2.73034e-09	yes
LOC_Os09g02700.MSUv7.0	polyadenylate-binding protein 2 [Oryza sativa Japonica Group]	118.035	118.602	112.204	53.1753	50.3774	53.2649	4.59295e-10	2.73415e-09	yes
LOC_Os03g14120.MSUv7.0	probable 4-hydroxy-tetrahydrodipicolinate reductase 2, chloroplastic [Oryza sativa Japonica Group];dihydrodipicolinate reductase family protein, putative, expressed [Oryza sativa Japonica Group]	9.40168	8.5604	8.70691	3.25797	2.89151	2.6817	4.65332e-10	2.76856e-09	yes
LOC_Os02g56250.MSUv7.0	GATA transcription factor 11 [Oryza sativa Japonica Group]	10.7794	14.1231	11.7539	3.95532	4.36416	3.41234	4.66316e-10	2.77364e-09	yes
LOC_Os06g44170.MSUv7.0	putative anthocyanidin reductase [Oryza sativa Japonica Group];NADPH HC toxin reductase-like [Oryza sativa Japonica Group]	16.4397	21.3908	23.644	6.00406	3.24147	5.25481	4.67193e-10	2.77809e-09	yes
LOC_Os04g42600.MSUv7.0	polyadenylate-binding protein 2 [Oryza sativa Japonica Group]	32.9043	32.2143	30.6426	13.8991	13.1948	13.9363	4.82669e-10	2.86695e-09	yes
LOC_Os06g39470.MSUv7.0	acyl transferase 7-like [Oryza sativa Japonica Group]	2.46959	2.82785	2.27451	0.419869	0.430961	0.28365	4.88877e-10	2.90061e-09	yes
LOC_Os04g52960.MSUv7.0	nucleolin 2 [Oryza sativa Japonica Group]	49.116	41.1027	41.9295	17.6069	15.667	14.7961	5.0084e-10	2.96996e-09	yes
LOC_Os08g34790.MSUv7.0	probable 4-coumarate--CoA ligase 5 [Oryza sativa Japonica Group]	1.66606	2.40686	1.49835	0.323639	0.157102	0.124126	5.11724e-10	3.03283e-09	yes
LOC_Os03g55730.MSUv7.0	Os03g0766000, partial [Oryza sativa Japonica Group];unknown protein [Oryza sativa Japonica Group]	12.7722	12.5711	13.1933	4.00732	4.42797	4.74209	5.16804e-10	3.06124e-09	yes
LOC_Os01g70790.MSUv7.0	protein SRC2 [Oryza sativa Japonica Group]	16.2199	18.5813	14.6042	5.96504	4.89648	4.87017	5.23425e-10	3.09876e-09	yes
LOC_Os12g24490.MSUv7.0	E3 ubiquitin-protein ligase ATL6 [Oryza sativa Japonica Group]	1.39466	1.40966	1.5726	0	0	0	5.29999e-10	3.13509e-09	yes
LOC_Os05g45070.MSUv7.0	uncharacterized protein LOC4339385 [Oryza sativa Japonica Group]	2.40493	2.83428	2.93193	0.35612	0.20769	0.159364	5.33396e-10	3.15432e-09	yes
LOC_Os10g28340.MSUv7.0	RecName: Full=Heat stress transcription factor A-2c; AltName: Full=Heat stress transcription factor 25; Short=OsHsf-25; AltName: Full=Heat stress transcription factor 6; Short=OsHSF6; Short=rHsf6	15.0857	16.3848	16.0789	6.14285	6.24036	6.28517	5.34344e-10	3.15905e-09	yes
LOC_Os06g01966.MSUv7.0	WAT1-related protein At3g30340 [Oryza sativa Japonica Group]	1.41019	0.658029	0.985869	0	0	0	5.35908e-10	3.16742e-09	yes
LOC_Os07g41750.MSUv7.0	40S ribosomal protein S3-1 [Oryza sativa Japonica Group]	62.8398	63.5976	57.51	25.0579	20.5436	24.9712	5.9462e-10	3.50672e-09	yes
LOC_Os02g04970.MSUv7.0	nuclear pore complex protein NUP160 isoform X1 [Oryza sativa Japonica Group]	6.39372	6.117	4.11525	1.55235	1.48708	1.67476	5.99004e-10	3.53064e-09	yes
LOC_Os07g25440.MSUv7.0	ribosome biogenesis protein BOP1 homolog [Oryza sativa Japonica Group]	23.7457	21.5829	20.4507	8.15715	8.75657	8.58556	6.0552e-10	3.56807e-09	yes
LOC_Os07g41790.MSUv7.0	Putative small nuclear ribonucleoprotein G [Oryza sativa]	59.4633	59.934	62.5664	22.8656	19.5183	24.86	6.3522e-10	3.74206e-09	yes
LOC_Os04g53810.MSUv7.0	anthocyanidin reductase ((2S)-flavan-3-ol-forming) [Oryza sativa Japonica Group]	22.8899	21.0723	24.1431	7.91945	5.0051	4.59953	6.40208e-10	3.76937e-09	yes
LOC_Os03g21080.MSUv7.0	guanine nucleotide exchange factor SPIKE 1 [Oryza sativa Japonica Group]	10.1267	8.69247	7.42998	1.8379	2.89343	2.29379	6.40718e-10	3.77134e-09	yes
LOC_Os12g34890.MSUv7.0	acyl carrier protein 1, chloroplastic [Oryza sativa Japonica Group]	83.8718	61.1001	77.4475	26.267	20.6089	23.4854	6.51343e-10	3.83074e-09	yes
LOC_Os01g36294.MSUv7.0	hypothetical protein OsI_02333 [Oryza sativa Indica Group]	1.2517	1.01598	2.51163	0	0.097837	0.051784	6.63865e-10	3.90225e-09	yes
LOC_Os06g01660.MSUv7.0	WAT1-related protein At5g47470 [Oryza sativa Japonica Group]	2.07431	2.31516	1.67239	0.099792	0.164348	0.307639	6.72419e-10	3.95145e-09	yes
LOC_Os08g36010.MSUv7.0	F-box/FBD/LRR-repeat protein At1g13570 [Oryza sativa Japonica Group]	0.136717	0.065682	0.173494	0.788598	0.510328	0.950215	6.73818e-10	3.95859e-09	yes
LOC_Os08g41250.MSUv7.0	signal recognition particle receptor subunit beta [Oryza sativa Japonica Group]	20.376	22.9416	23.8919	7.30427	6.17111	8.48284	6.94254e-10	4.07753e-09	yes
LOC_Os11g30910.MSUv7.0	cytosolic sulfotransferase 10 [Oryza sativa Japonica Group]	0.237746	0.212579	0.094881	0.745655	0.644117	0.998661	7.03061e-10	4.127e-09	yes
LOC_Os03g11380.MSUv7.0	Os03g0212400, partial [Oryza sativa Japonica Group]	3.50279	3.80184	2.83374	0.711726	0.326899	0.409604	7.15691e-10	4.19885e-09	yes
LOC_Os01g36920.MSUv7.0	Os01g0549700, partial [Oryza sativa Japonica Group]	48.0847	47.1815	48.6485	20.4232	20.3935	20.5648	7.44557e-10	4.36344e-09	yes
LOC_Os07g49280.MSUv7.0	protein trichome birefringence-like 28 isoform X1 [Oryza sativa Japonica Group]	5.24647	5.355	4.63797	1.46952	0.786733	1.2642	7.47594e-10	4.38005e-09	yes
LOC_Os02g10590.MSUv7.0	peptidyl-prolyl cis-trans isomerase FKBP16-1, chloroplastic [Oryza sativa Japonica Group]	9.15906	7.05313	6.79295	1.29663	1.75964	1.85788	7.60745e-10	4.45346e-09	yes
LOC_Os06g30320.MSUv7.0	nucleolar complex protein 3 homolog [Oryza sativa Japonica Group]	13.3192	12.978	11.337	3.89855	4.70969	4.71364	7.79545e-10	4.56103e-09	yes
LOC_Os08g19850.MSUv7.0	threonine--tRNA ligase, mitochondrial 1 [Oryza sativa Japonica Group]	32.182	27.0722	26.5207	11.1883	9.98299	9.54365	7.83383e-10	4.58099e-09	yes
LOC_Os10g25010.MSUv7.0	probable calcium-binding protein CML8 [Oryza sativa Japonica Group]	22.7876	29.0812	28.1644	9.66701	7.48069	7.39833	8.13181e-10	4.75137e-09	yes
LOC_Os12g24650.MSUv7.0	RecName: Full=Putative leucine aminopeptidase 1; AltName: Full=Leucyl aminopeptidase 1; Short=LAP 1; AltName: Full=Proline aminopeptidase 1; AltName: Full=Prolyl aminopeptidase 1	0.515313	0.880591	0.738345	0	0	0	8.15105e-10	4.76131e-09	yes
LOC_Os02g03540.MSUv7.0	ribose-phosphate pyrophosphokinase 1, chloroplastic [Oryza sativa Japonica Group]	27.0057	24.3143	20.1167	8.21454	5.98406	7.68697	8.49399e-10	4.95894e-09	yes
LOC_Os06g44374.MSUv7.0	Protein transport protein Sec61 subunit gamma [Mucuna pruriens]	27.0018	33.5624	32.5602	10.2111	9.57165	10.2906	8.68141e-10	5.06423e-09	yes
LOC_Os02g40090.MSUv7.0	UDP-rhamnose/UDP-galactose transporter 5 [Oryza sativa Japonica Group]	15.2199	17.8178	15.3298	5.90489	6.28672	6.16626	8.73185e-10	5.09089e-09	yes
LOC_Os05g02400.MSUv7.0	RNA-binding protein 34 [Oryza sativa Japonica Group]	5.82259	5.70192	5.80863	1.68369	1.70132	1.82939	8.78469e-10	5.12031e-09	yes
LOC_Os10g32970.MSUv7.0	eukaryotic translation initiation factor [Oryza sativa Japonica Group]	32.7678	32.1511	39.6007	12.65	11.3599	12.5706	8.79225e-10	5.12333e-09	yes
LOC_Os03g08860.MSUv7.0	FH protein interacting protein FIP1, putative, expressed [Oryza sativa Japonica Group];hypothetical protein OsI_10309 [Oryza sativa Indica Group]	29.2656	35.4673	31.0227	11.0027	9.5029	12.8956	9.1968e-10	5.35472e-09	yes
LOC_Os12g15314.MSUv7.0	probable staphylococcal-like nuclease CAN4 isoform X1 [Oryza sativa Japonica Group]	4.38	5.17428	3.91282	1.20316	1.09998	1.03249	9.23298e-10	5.37433e-09	yes
LOC_Os06g03780.MSUv7.0	nucleolar protein 10 [Oryza sativa Japonica Group]	12.0298	10.4213	10.7346	3.66021	3.46198	4.26272	9.29615e-10	5.40817e-09	yes
LOC_Os01g65904.MSUv7.0	Os01g0881800, partial [Oryza sativa Japonica Group]	7.03591	6.7033	6.09408	1.82265	1.56155	2.03517	9.36152e-10	5.44472e-09	yes
LOC_Os01g60770.MSUv7.0	expansin-A2 [Oryza sativa Japonica Group]	6.73005	8.4418	10.7116	2.2184	1.6254	1.95886	9.47424e-10	5.50879e-09	yes
LOC_Os02g45760.MSUv7.0	scarecrow-like protein 8 [Oryza sativa Japonica Group]	3.64394	3.30045	2.97511	0.817532	0.584902	0.414027	9.48197e-10	5.51179e-09	yes
LOC_Os09g37540.MSUv7.0	probable cytokinin riboside 5'-monophosphate phosphoribohydrolase LOGL9 [Oryza sativa Japonica Group]	1.76231	1.2165	1.677	0	0.083081	0	9.49227e-10	5.51629e-09	yes
LOC_Os12g04440.MSUv7.0	2-isopropylmalate synthase A [Oryza sativa Japonica Group]	10.9488	11.2494	10.5383	3.90366	2.40954	2.46014	9.49525e-10	5.51653e-09	yes
LOC_Os10g27190.MSUv7.0	40S ribosomal protein S17-3 [Oryza sativa Japonica Group]	104.37	100.417	99.8238	35.4492	22.8463	36.8242	9.58761e-10	5.56869e-09	yes
LOC_Os05g40820.MSUv7.0	60S ribosomal protein L24 [Oryza sativa Japonica Group]	53.8688	51.1979	53.5738	21.2552	16.3131	19.6456	9.59952e-10	5.57259e-09	yes
LOC_Os02g46510.MSUv7.0	AP-2 complex subunit mu [Oryza sativa Japonica Group]	24.3469	26.4861	26.2478	10.1069	10.2651	10.9406	9.68499e-10	5.61917e-09	yes
LOC_Os09g25090.MSUv7.0	CBL-interacting protein kinase 16 [Oryza sativa Japonica Group]	4.56775	6.85437	2.49691	0.649918	0.707899	0.496707	9.78395e-10	5.67506e-09	yes
LOC_Os11g31420.MSUv7.0	Os11g0513000 [Oryza sativa Japonica Group]	0.871796	0.63725	1.02456	0	0.025671	0	9.81274e-10	5.69022e-09	yes
LOC_Os08g08840.MSUv7.0	hypothetical protein OsI_28073 [Oryza sativa Indica Group];glucose-6-phosphate/phosphate translocator 2, chloroplastic [Oryza sativa Japonica Group]	23.1467	27.4015	24.188	9.95418	8.96954	8.34321	9.86019e-10	5.7162e-09	yes
LOC_Os02g41510.MSUv7.0	transcription factor MYB30-like [Oryza sativa Japonica Group]	0.656074	1.60777	1.98487	0	0	0	1.01211e-09	5.86271e-09	yes
LOC_Os06g05250.MSUv7.0	translation factor GUF1 homolog, mitochondrial [Oryza sativa Japonica Group]	11.836	10.6995	9.98566	3.77315	4.04403	3.70217	1.01505e-09	5.87815e-09	yes
LOC_Os01g02590.MSUv7.0	receptor-like kinase [Oryza sativa]	11.6928	13.3104	9.74315	2.19387	3.64362	3.34322	1.01538e-09	5.87849e-09	yes
LOC_Os05g01110.MSUv7.0	50S ribosomal protein L28, chloroplastic [Oryza sativa Japonica Group]	158.228	143.538	153.469	62.9898	55.6611	64.5832	1.01939e-09	5.90009e-09	yes
LOC_Os12g44250.MSUv7.0	vesicle-associated membrane protein 721 [Oryza sativa Japonica Group]	5.95142	6.87988	7.70836	1.32103	0.404714	0.407209	1.02411e-09	5.92583e-09	yes
LOC_Os12g07300.MSUv7.0	expressed protein [Oryza sativa Japonica Group]	14.0757	11.4576	10.0217	3.78247	3.38912	4.05026	1.02711e-09	5.94159e-09	yes
LOC_Os01g53890.MSUv7.0	uncharacterized protein LOC4326542 isoform X1 [Oryza sativa Japonica Group]	5.55422	5.01464	4.14673	1.31369	0.921756	1.34245	1.03846e-09	6.00402e-09	yes
LOC_Os02g48710.MSUv7.0	Os02g0718600, partial [Oryza sativa Japonica Group]	4.38267	6.2675	11.5192	0.700597	0.760368	0.451424	1.0434e-09	6.03095e-09	yes
LOC_Os02g57350.MSUv7.0	uncharacterized protein LOC4331157 [Oryza sativa Japonica Group]	1.05076	1.33128	1.09654	0	0	0	1.07382e-09	6.20513e-09	yes
LOC_Os09g24490.MSUv7.0	transcription factor bHLH30 [Oryza sativa Japonica Group]	0.809667	0.451635	0.571032	1.34714	1.37026	1.92103	1.08306e-09	6.25686e-09	yes
LOC_Os10g25780.MSUv7.0	delta(24)-sterol reductase [Oryza sativa Japonica Group]	4.13274	4.40781	3.67057	1.22062	0.788832	1.04368	1.08879e-09	6.28822e-09	yes
LOC_Os09g25430.MSUv7.0	zinc finger RNA-binding protein [Oryza sativa Japonica Group]	0.766829	1.67358	0.884955	0	0	0	1.09138e-09	6.30149e-09	yes
LOC_Os01g35050.MSUv7.0	calcium permeable stress-gated cation channel 1 [Oryza sativa Japonica Group]	11.8836	14.4565	10.0947	3.69898	4.2562	3.43825	1.09184e-09	6.30247e-09	yes
LOC_Os02g04250.MSUv7.0	protein O-linked-mannose beta-1,4-N-acetylglucosaminyltransferase 2 [Oryza sativa Japonica Group];hypothetical protein OsJ_05289 [Oryza sativa Japonica Group]	13.6685	16.4361	13.255	4.45196	5.1041	5.45182	1.09838e-09	6.33852e-09	yes
LOC_Os01g03110.MSUv7.0	uncharacterized protein LOC4326042 [Oryza sativa Japonica Group]	11.0034	12.4103	10.8052	4.02836	3.56155	4.34462	1.12884e-09	6.50908e-09	yes
LOC_Os06g46330.MSUv7.0	cold-responsive protein kinase 1 [Oryza sativa Japonica Group]	6.36878	7.28217	6.55949	2.22033	1.97894	1.94165	1.15728e-09	6.6659e-09	yes
LOC_Os04g44150.MSUv7.0	gibberellin 2-beta-dioxygenase 6-like [Oryza sativa Japonica Group]	1.33056	1.68287	0.791986	0	0.043558	0	1.17996e-09	6.7911e-09	yes
LOC_Os12g43880.MSUv7.0	uncharacterized protein LOC4352886 [Oryza sativa Japonica Group]	7.81494	9.43803	9.99056	2.71629	1.6102	2.32132	1.18347e-09	6.80947e-09	yes
LOC_Os04g56000.MSUv7.0	hypothetical protein OsJ_16447 [Oryza sativa Japonica Group]	2.47135	4.06146	1.6448	0.051762	0	0.072025	1.19254e-09	6.85981e-09	yes
LOC_Os02g50860.MSUv7.0	rac-like GTP-binding protein 3 [Oryza sativa Japonica Group]	13.508	14.8306	13.4988	5.00718	4.36238	4.91922	1.20281e-09	6.91519e-09	yes
LOC_Os12g43450.MSUv7.0	protein P21 [Oryza sativa Japonica Group]	2.02153	0.762013	1.87119	0	0	0	1.2074e-09	6.9397e-09	yes
LOC_Os07g10660.MSUv7.0	40S ribosomal protein S2-3 [Oryza sativa Japonica Group]	16.7169	15.3915	15.6987	5.12456	2.68601	3.80472	1.23602e-09	7.09663e-09	yes
LOC_Os02g40840.MSUv7.0	long-chain-alcohol oxidase FAO2 [Oryza sativa Japonica Group]	2.34538	3.18654	1.94365	0.465158	0.568079	0.457444	1.28766e-09	7.38921e-09	yes
LOC_Os06g16980.MSUv7.0	hypothetical protein OsJ_20977 [Oryza sativa Japonica Group]	16.137	13.5653	10.4744	4.02965	4.32844	4.36865	1.29713e-09	7.43953e-09	yes
LOC_Os03g63074.MSUv7.0	uncharacterized protein LOC4334778 isoform X1 [Oryza sativa Japonica Group];Ser/Thr protein phosphatase family protein, expressed [Oryza sativa Japonica Group]	4.75043	4.54	3.93185	1.40583	1.59026	1.54923	1.30559e-09	7.48607e-09	yes
LOC_Os04g58850.MSUv7.0	NDR1/HIN1-like protein 2 [Oryza sativa Japonica Group]	18.9116	23.7859	23.242	7.27165	5.88504	4.45108	1.30607e-09	7.48685e-09	yes
LOC_Os05g22990.MSUv7.0	proline-, glutamic acid- and leucine-rich protein 1 [Oryza sativa Japonica Group]	4.26142	4.0128	4.17383	1.35912	0.895077	1.03673	1.30908e-09	7.5021e-09	yes
LOC_Os04g55690.MSUv7.0	protein COFACTOR ASSEMBLY OF COMPLEX C SUBUNIT B CCB4, chloroplastic isoform X1 [Oryza sativa Japonica Group]	11.0023	11.3251	8.45902	3.2176	3.17559	3.15324	1.32732e-09	7.60057e-09	yes
LOC_Os10g40950.MSUv7.0	putative sugar transporter [Oryza sativa Japonica Group]	2.35297	2.45487	2.06971	0.288026	0.143697	0.216762	1.33427e-09	7.63829e-09	yes
LOC_Os07g48730.MSUv7.0	probable serine/threonine-protein kinase PBL2 [Oryza sativa Japonica Group]	0.958198	1.32365	1.1154	0.031238	0.074871	0	1.35312e-09	7.74417e-09	yes
LOC_Os06g42560.MSUv7.0	hypothetical protein OsI_23796 [Oryza sativa Indica Group];uncharacterized protein LOC4341584 isoform X2 [Oryza sativa Japonica Group];uncharacterized protein LOC4341584 isoform X3 [Oryza sativa Japonica Group]	6.14596	6.48752	8.82481	1.93043	1.24793	0.930759	1.36803e-09	7.82742e-09	yes
LOC_Os07g33780.MSUv7.0	ABC transporter G family member 43 isoform X1 [Oryza sativa Japonica Group]	16.9976	26.8557	22.6122	6.21831	6.70071	4.21904	1.38676e-09	7.92823e-09	yes
LOC_Os10g11889.MSUv7.0	Os10g0195250, partial [Oryza sativa Japonica Group]	15.4613	23.9007	32.4055	5.104	4.1161	2.8102	1.38831e-09	7.93286e-09	yes
LOC_Os06g24180.MSUv7.0	ferulate-5-hydroxylase [Oryza sativa Japonica Group]	0.427598	0.948665	1.00512	0	0	0	1.41488e-09	8.08042e-09	yes
LOC_Os10g39680.MSUv7.0	chitinase 8 [Oryza sativa Japonica Group]	21.5732	27.753	28.6947	2.62891	1.23186	0.719064	1.41898e-09	8.10168e-09	yes
LOC_Os03g38740.MSUv7.0	endoribonuclease Dicer homolog 2a isoform X1 [Oryza sativa Japonica Group]	14.3648	14.2523	10.5129	4.34939	4.61978	4.6967	1.45776e-09	8.31647e-09	yes
LOC_Os02g56990.MSUv7.0	60S ribosomal protein L37-3 [Oryza sativa Japonica Group]	41.6095	35.0874	36.6748	13.183	9.37952	12.762	1.46189e-09	8.33779e-09	yes
LOC_Os03g60750.MSUv7.0	uncharacterized protein LOC4334609 isoform X4 [Oryza sativa Japonica Group]	4.84127	4.97354	4.92097	1.36146	1.28838	1.13052	1.46441e-09	8.34995e-09	yes
LOC_Os04g55150.MSUv7.0	NEDD8 ultimate buster 1 [Oryza sativa Japonica Group]	11.4508	13.6906	12.5936	4.35345	3.8371	2.69445	1.49046e-09	8.494e-09	yes
LOC_Os05g41480.MSUv7.0	probable sugar phosphate/phosphate translocator At4g32390 [Oryza sativa Japonica Group]	20.3002	23.0143	24.1484	7.94883	5.80731	8.27259	1.55726e-09	8.86761e-09	yes
LOC_Os06g48250.MSUv7.0	AAA-ATPase At3g28580 [Oryza sativa Japonica Group]	3.43053	3.93472	4.0464	0.735773	0.221769	0.192346	1.56673e-09	8.91921e-09	yes
LOC_Os08g29600.MSUv7.0	uncharacterized protein LOC4345453 [Oryza sativa Japonica Group]	4.00673	5.00824	11.7459	16.5033	14.9412	18.4262	1.59348e-09	9.06188e-09	yes
LOC_Os10g40720.MSUv7.0	expansin-B3 [Oryza sativa Japonica Group]	17.6714	23.3135	36.6342	5.43411	6.58399	5.57387	1.63295e-09	9.27409e-09	yes
LOC_Os02g56030.MSUv7.0	uncharacterized protein LOC4331057 [Oryza sativa Japonica Group]	10.5819	8.71793	7.63051	1.25705	1.34109	2.51378	1.64234e-09	9.32497e-09	yes
LOC_Os02g53420.MSUv7.0	heat shock 70 kDa protein, mitochondrial [Oryza sativa Japonica Group]	97.7989	87.1169	85.1812	38.5531	36.5201	35.7957	1.64435e-09	9.33234e-09	yes
LOC_Os10g21660.MSUv7.0	Os10g0360900, partial [Oryza sativa Japonica Group]	1.37173	1.36838	1.19896	0.214529	0.188237	0.295986	1.65126e-09	9.3682e-09	yes
LOC_Os07g42820.MSUv7.0	ADP-ribosylation factor-related protein 1 [Oryza sativa Japonica Group]	8.47691	8.12038	10.2064	2.28506	2.2986	2.6068	1.65694e-09	9.39793e-09	yes
LOC_Os01g45990.MSUv7.0	potassium channel AKT1 [Oryza sativa Japonica Group]	6.12473	6.68379	4.31325	1.31295	1.52123	1.76388	1.67824e-09	9.51373e-09	yes
LOC_Os12g41620.MSUv7.0	WD repeat-containing protein 75 [Oryza sativa Japonica Group]	13.4963	12.439	10.3116	4.23062	3.89281	3.14643	1.70713e-09	9.66983e-09	yes
LOC_Os09g29460.MSUv7.0	homeobox-leucine zipper protein HOX4 [Oryza sativa Japonica Group]	20.7643	20.9272	15.7023	6.89372	4.81494	4.83163	1.72691e-09	9.77928e-09	yes
LOC_Os08g42700.MSUv7.0	disease resistance protein PIK6-NP-like [Oryza sativa Japonica Group]	0.19548	0.186984	0.208941	0.368423	0.837343	0.53221	1.75108e-09	9.91359e-09	yes
LOC_Os05g35580.MSUv7.0	amidophosphoribosyltransferase, chloroplastic [Oryza sativa Japonica Group]	3.20815	3.22919	3.13479	0.724996	0.328391	0.648962	1.75855e-09	9.95321e-09	yes
LOC_Os07g09330.MSUv7.0	bifunctional phosphatase IMPL2, chloroplastic [Oryza sativa Japonica Group]	17.929	19.075	16.7424	6.80782	6.16312	5.44559	1.75908e-09	9.9536e-09	yes
LOC_Os05g50810.MSUv7.0	RecName: Full=Calcium-dependent protein kinase 15; Short=OsCDPK15; Short=OsCPK15	22.0713	23.2174	17.7541	7.38347	7.20564	8.10251	1.77173e-09	1.00225e-08	yes
LOC_Os01g52290.MSUv7.0	uncharacterized protein LOC4324656 isoform X3 [Oryza sativa Japonica Group]	5.34466	5.17901	4.68626	1.68501	1.49118	1.47771	1.80735e-09	1.02187e-08	yes
LOC_Os07g03840.MSUv7.0	putative receptor-like protein kinase [Oryza sativa Japonica Group]	2.87661	3.09138	2.33836	0.665455	0.590385	0.447653	1.81534e-09	1.02611e-08	yes
LOC_Os09g34900.MSUv7.0	probable sodium/metabolite cotransporter BASS5, chloroplastic [Oryza sativa Japonica Group]	10.3953	10.5678	8.71324	3.20636	3.03057	3.42677	1.83319e-09	1.03593e-08	yes
LOC_Os04g02830.MSUv7.0	peptidyl-prolyl cis-trans isomerase Pin1 [Oryza sativa Japonica Group]	32.4362	41.6666	36.1749	12.045	11.4197	13.8651	1.8752e-09	1.05856e-08	yes
LOC_Os07g43470.MSUv7.0	developmentally-regulated G-protein 3 [Oryza sativa Japonica Group]	30.8806	31.6913	33.1593	12.4523	10.7266	13.3309	1.88128e-09	1.06143e-08	yes
LOC_Os07g01740.MSUv7.0	uncharacterized protein LOC4342208 isoform X2 [Oryza sativa Japonica Group];Os07g0108100 [Oryza sativa Japonica Group]	1.20381	0.689709	0.629228	0	0	0	1.9223e-09	1.08401e-08	yes
LOC_Os08g25590.MSUv7.0	mitochondrial pyruvate carrier 4 isoform X1 [Oryza sativa Japonica Group];mitochondrial pyruvate carrier 4 isoform X2 [Oryza sativa Japonica Group]	33.8007	33.904	32.8775	14.2572	13.3628	13.6701	1.96994e-09	1.10971e-08	yes
LOC_Os03g36530.MSUv7.0	L-gulonolactone oxidase 2 [Oryza sativa Japonica Group]	0.109232	0.022252	0.298329	0.811183	1.12807	1.40223	1.97801e-09	1.11396e-08	yes
LOC_Os03g37270.MSUv7.0	Os03g0569900, partial [Oryza sativa Japonica Group]	19.781	15.3673	16.8835	5.70384	4.49251	6.09362	1.98451e-09	1.11733e-08	yes
LOC_Os05g45210.MSUv7.0	respiratory burst oxidase homolog protein A [Oryza sativa Japonica Group]	3.18541	3.41621	3.06296	1.06526	0.895992	1.00948	1.99062e-09	1.12019e-08	yes
LOC_Os07g07320.MSUv7.0	probable glutathione S-transferase GSTU6 [Oryza sativa Japonica Group]	4.18345	5.21059	6.81399	0.954223	0.845018	1.08231	2.00333e-09	1.12704e-08	yes
LOC_Os04g07890.MSUv7.0	OSJNBb0028M18.1 [Oryza sativa Japonica Group]	0.054504	0.021186	0	0.398751	0.408747	0.398199	2.01639e-09	1.13409e-08	yes
LOC_Os04g44320.MSUv7.0	probable metal-nicotianamine transporter YSL12 [Oryza sativa Japonica Group]	5.99187	7.38448	4.37453	0.88136	1.56131	1.32744	2.02715e-09	1.13985e-08	yes
LOC_Os02g48590.MSUv7.0	uncharacterized protein LOC4330526 [Oryza sativa Japonica Group]	5.34645	6.99977	5.66261	1.30096	1.20907	1.50252	2.02951e-09	1.14088e-08	yes
LOC_Os05g36270.MSUv7.0	fructose-1,6-bisphosphatase, cytosolic [Oryza sativa Japonica Group]	18.0122	17.3017	14.3027	5.15945	4.92281	6.23094	2.03306e-09	1.14258e-08	yes
LOC_Os11g03240.MSUv7.0	protein DETOXIFICATION 21 [Oryza sativa Japonica Group]	2.46376	3.49805	2.01963	0.489876	0.31754	0.381449	2.04055e-09	1.14648e-08	yes
LOC_Os03g46200.MSUv7.0	uncharacterized protein LOC4333655 [Oryza sativa Japonica Group]	2.4362	2.4892	3.41345	0.176678	0.186296	0.346383	2.07766e-09	1.16672e-08	yes
LOC_Os03g62620.MSUv7.0	uncharacterized protein LOC4334748 [Oryza sativa Japonica Group]	24.2879	28.1955	31.619	9.71887	9.37545	10.88	2.07985e-09	1.16765e-08	yes
LOC_Os04g01590.MSUv7.0	arginase 1, mitochondrial [Oryza sativa Japonica Group]	13.9767	14.804	15.1242	5.6016	5.0835	5.11979	2.08706e-09	1.17139e-08	yes
[truncated: 4,080 more rows]

## Sheet: Table S4
Table S4 The differentially expressed genes in 17csae-2-1-RSMV vs 17csae-2-1
gene_id	Description	17csae-2-1-RSMV_1	17csae-2-1-RSMV_2	17csae-2-1-RSMV_3	17csae-2-1_1	17csae-2-1_2	17csae-2-1_3	pval	qval	significant
LOC_Os11g09010.MSUv7.0	Os11g0195500 [Oryza sativa Japonica Group];lipase-like PAD4 [Oryza sativa Japonica Group]	132.742	120.807	123.975	14.8206	13.6117	14.6221	0	0	yes
LOC_Os02g56250.MSUv7.0	GATA transcription factor 11 [Oryza sativa Japonica Group]	109.337	98.2465	105.613	9.52054	10.4702	10.7903	0	0	yes
LOC_Os09g07660.MSUv7.0	protein ACTIVITY OF BC1 COMPLEX KINASE 7, chloroplastic isoform X2 [Oryza sativa Japonica Group]	62.2209	67.8914	62.5713	147.629	151.417	144.086	0	0	yes
LOC_Os01g14440.MSUv7.0	Os01g0246700 [Oryza sativa Japonica Group]	85.4265	68.0325	80.4944	3.09348	2.36708	2.54657	0	0	yes
LOC_Os11g08670.MSUv7.0	probable NAD kinase 2, chloroplastic [Oryza sativa Japonica Group]	31.9844	36.7107	34.8646	132.434	126.808	126.741	0	0	yes
LOC_Os02g45450.MSUv7.0	dehydration-responsive element-binding protein 1G [Oryza sativa Japonica Group]	79.0046	69.2165	78.2949	2.80913	2.99131	3.10469	0	0	yes
LOC_Os05g46760.MSUv7.0	mitogen-activated protein kinase kinase kinase 18 [Oryza sativa Japonica Group]	65.0911	63.7204	62.9782	1.58277	1.69951	1.84163	0	0	yes
LOC_Os11g16550.MSUv7.0	tetrapyrrole-binding protein, chloroplastic [Oryza sativa Japonica Group]	111.971	117.23	122.477	348.865	349.676	352.411	0	0	yes
LOC_Os01g57073.MSUv7.0	insulin-degrading enzyme-like 1, peroxisomal [Oryza sativa Japonica Group]	28.5515	27.1762	29.5955	1.63353	1.92318	1.6361	0	0	yes
LOC_Os03g57880.MSUv7.0	glucan endo-1,3-beta-glucosidase 8 [Oryza sativa Japonica Group]	36.6936	31.2099	33.3579	0.704034	0.631406	0.857673	0	0	yes
LOC_Os03g12700.MSUv7.0	uncharacterized protein At1g01500 [Oryza sativa Japonica Group]	30.3694	30.7679	27.394	111.884	118.902	113.463	0	0	yes
LOC_Os04g58800.MSUv7.0	ubiquitin-conjugating enzyme E2 variant 1C isoform X1 [Oryza sativa Japonica Group];ubiquitin-conjugating enzyme E2 variant 1C isoform X2 [Oryza sativa Japonica Group]	45.2262	43.8219	45.1343	132.674	131.883	133.884	0	0	yes
LOC_Os09g35030.MSUv7.0	RecName: Full=Dehydration-responsive element-binding protein 1A; Short=Protein DREB1A; AltName: Full=Protein C-repeat-binding factor 3; Short=rCBF3	145.966	127.834	136.161	6.86371	7.25135	7.69437	0	0	yes
LOC_Os03g08070.MSUv7.0	copper-translocating P-type ATPase family protein, expressed [Oryza sativa Japonica Group]	26.2338	29.7489	26.8482	70.517	69.002	67.3515	0	0	yes
LOC_Os03g38730.MSUv7.0	uncharacterized protein LOC4333336 [Oryza sativa Japonica Group];peroxisomal membrane protein, putative, expressed [Oryza sativa Japonica Group]	158.105	147.201	148.709	454.783	451.677	460.673	0	0	yes
LOC_Os06g43800.MSUv7.0	uncharacterized methyltransferase At2g41040, chloroplastic [Oryza sativa Japonica Group]	37.1656	34.8713	36.3721	96.0678	92.6182	92.0834	0	0	yes
LOC_Os10g22630.MSUv7.0	Unknown protein [Oryza sativa Japonica Group]	75.7701	78.3319	80.8799	257.97	221.214	239.017	0	0	yes
LOC_Os10g37760.MSUv7.0	RHOMBOID-like protein 2 [Oryza sativa Japonica Group];Rhomboid family protein, expressed [Oryza sativa Japonica Group]	125.939	115.828	124.234	2.34371	2.9542	3.09085	0	0	yes
LOC_Os05g50930.MSUv7.0	RNA polymerase sigma factor sigE, chloroplastic/mitochondrial [Oryza sativa Japonica Group]	51.8848	51.2132	49.7293	143.947	146.188	145.742	0	0	yes
LOC_Os05g06440.MSUv7.0	dnaJ protein ERDJ3B [Oryza sativa Japonica Group]	66.3762	67.5634	65.3909	4.53574	4.34187	4.30975	0	0	yes
LOC_Os01g50100.MSUv7.0	ABC transporter B family member 11 isoform X2 [Oryza sativa Japonica Group]	46.559	35.8779	46.8572	0.849904	0.790853	0.977892	0	0	yes
LOC_Os03g61890.MSUv7.0	translocase of chloroplast 159, chloroplastic [Oryza sativa Japonica Group]	14.7806	15.6626	14.1136	46.1054	48.223	46.7547	0	0	yes
LOC_Os02g02910.MSUv7.0	uncharacterized protein LOC4328122 isoform X4 [Oryza sativa Japonica Group];uncharacterized protein LOC4328122 isoform X2 [Oryza sativa Japonica Group]	26.338	28.4222	27.2532	72.9969	70.8284	69.863	0	0	yes
LOC_Os01g58280.MSUv7.0	subtilisin-like protease SBT3.5 [Oryza sativa Japonica Group]	42.5956	40.0284	43.6279	0.164854	0.253201	0.229624	0	0	yes
LOC_Os05g39800.MSUv7.0	protein NUCLEAR FUSION DEFECTIVE 4 [Oryza sativa Japonica Group]	3.91924	5.13963	3.84635	35.6431	38.4828	36.3474	0	0	yes
LOC_Os08g30020.MSUv7.0	hypothetical protein OsJ_27176 [Oryza sativa Japonica Group];unnamed protein product [Oryza sativa Japonica Group];sulfite exporter TauE/SafE family protein 3 [Oryza sativa Japonica Group]	19.6781	21.312	21.7158	95.4817	89.2126	89.8139	0	0	yes
LOC_Os01g74450.MSUv7.0	probable aquaporin TIP1-2 [Oryza sativa Japonica Group]	162.666	164.866	158.436	495.874	500.106	499.718	0	0	yes
LOC_Os03g09220.MSUv7.0	probable protein phosphatase 2C BIPP2C1 isoform X2 [Oryza sativa Japonica Group];probable protein phosphatase 2C BIPP2C1 isoform X1 [Oryza sativa Japonica Group];Protein phosphatase 2C containing protein, expressed [Oryza sativa Japonica Group]	47.2953	50.7275	49.2102	137.447	141.689	137.189	0	0	yes
LOC_Os02g04130.MSUv7.0	uncharacterized protein LOC4328218 [Oryza sativa Japonica Group]	80.2209	71.3606	78.6145	2.05246	1.24358	1.6096	0	0	yes
LOC_Os02g51070.MSUv7.0	Os02g0744700, partial [Oryza sativa Japonica Group]	43.1458	47.3469	43.8877	112.368	120.508	113.895	0	0	yes
LOC_Os03g10180.MSUv7.0	J domain-containing protein required for chloroplast accumulation response 1 [Oryza sativa Japonica Group]	57.0184	60.4693	60.6076	125.063	123.6	120.254	0	0	yes
LOC_Os01g61080.MSUv7.0	WRKY transcription factor WRKY24 [Oryza sativa Japonica Group]	85.8822	67.493	77.2681	3.08423	2.90087	3.14879	0	0	yes
LOC_Os05g41780.MSUv7.0	ethylene-responsive transcription factor 4 [Oryza sativa Japonica Group]	229.418	220.566	223.218	18.6591	21.3516	18.0687	0	0	yes
LOC_Os09g14600.MSUv7.0	Os09g0315000, partial [Oryza sativa Japonica Group]	99.1369	110.771	95.4915	370.922	362.335	367.739	0	0	yes
LOC_Os06g21380.MSUv7.0	carboxyl-terminal-processing peptidase 3, chloroplastic [Oryza sativa Japonica Group]	36.696	34.2095	34.0469	136.873	135.064	133.176	0	0	yes
LOC_Os08g39450.MSUv7.0	zinc finger A20 and AN1 domain-containing stress-associated protein 11 [Oryza sativa Japonica Group]	533.333	472.303	497.318	50.353	55.5283	52.9039	0	0	yes
LOC_Os01g39960.MSUv7.0	lycopene epsilon cyclase, chloroplastic [Oryza sativa Japonica Group]	50.1849	51.0371	52.609	126.597	124.053	120.095	0	0	yes
LOC_Os02g03670.MSUv7.0	protein LOW PSII ACCUMULATION 3, chloroplastic [Oryza sativa Japonica Group];hypothetical protein OsJ_05234 [Oryza sativa Japonica Group]	21.9414	22.1908	22.9663	63.6919	63.1469	59.9448	0	0	yes
LOC_Os01g13540.MSUv7.0	protein NLP3 [Oryza sativa Japonica Group]	54.8052	56.3433	54.6822	138.283	130.661	133.255	0	0	yes
LOC_Os11g03370.MSUv7.0	NAC domain-containing protein 45 [Oryza sativa Japonica Group]	54.3226	53.7951	61.1832	0.938686	1.16673	0.714232	0	0	yes
LOC_Os10g35030.MSUv7.0	protein TIC110, chloroplastic [Oryza sativa Japonica Group];IAP100, putative, expressed [Oryza sativa Japonica Group]	322.181	344.766	328.826	873.629	861.037	859.742	0	0	yes
LOC_Os07g39350.MSUv7.0	putative sugar transporter [Oryza sativa]	212.477	176.128	204.272	19.4682	18.8693	17.8907	0	0	yes
LOC_Os09g16510.MSUv7.0	probable WRKY transcription factor 30 [Oryza sativa Japonica Group]	145.728	140.841	148.187	11.6332	13.9941	13.2106	0	0	yes
LOC_Os04g51460.MSUv7.0	xyloglucan endotransglucosylase/hydrolase protein 24 [Oryza sativa Japonica Group]	102.374	86.6239	91.7721	2.24634	2.98892	2.74844	0	0	yes
LOC_Os03g20090.MSUv7.0	transcription factor MYB2 [Oryza sativa Japonica Group]	86.7819	65.0255	80.3837	1.20581	1.45568	1.39793	0	0	yes
LOC_Os03g03670.MSUv7.0	uncharacterized protein LOC4331491 [Oryza sativa Japonica Group]	27.4739	27.4376	29.5038	81.65	82.0434	80.7593	0	0	yes
LOC_Os04g51792.MSUv7.0	probable plastid-lipid-associated protein 8, chloroplastic [Oryza sativa Japonica Group]	119.015	121.761	114.399	387.142	380.117	391.463	0	0	yes
LOC_Os09g35940.MSUv7.0	cytochrome P450 78A9 [Oryza sativa Japonica Group]	8.87009	10.0312	7.96182	66.7605	64.406	67.527	0	0	yes
LOC_Os01g18800.MSUv7.0	CBL-interacting protein kinase 1 [Oryza sativa Japonica Group]	119.53	124.058	118.215	291.433	280.458	282.114	0	0	yes
LOC_Os05g25770.MSUv7.0	probable WRKY transcription factor 70 [Oryza sativa Japonica Group]	238.284	215.633	230.433	9.75996	11.6645	11.5625	0	0	yes
LOC_Os01g20830.MSUv7.0	transcriptional regulatory protein LGE1 [Oryza sativa Japonica Group]	21.2852	24.8281	22.9431	103.095	101.026	101.834	0	0	yes
LOC_Os02g38050.MSUv7.0	protein NBR1 homolog isoform X1 [Oryza sativa Japonica Group];protein NBR1 homolog isoform X2 [Oryza sativa Japonica Group]	215.187	228.704	228.719	41.3113	40.6174	39.3213	0	0	yes
LOC_Os08g29370.MSUv7.0	peptidyl-prolyl cis-trans isomerase, chloroplastic [Oryza sativa Japonica Group];putative Peptidyl-prolyl cis-trans isomerase, chloroplast precursor (40 kDa thylakoid lumen rotamase) [Oryza sativa Japonica Group]	66.8899	65.84	70.5056	166.242	162.112	161.754	0	0	yes
LOC_Os09g36200.MSUv7.0	protein STAY-GREEN, chloroplastic [Oryza sativa Japonica Group]	46.3999	44.8452	46.15	1.53397	1.01885	1.34514	0	0	yes
LOC_Os05g03040.MSUv7.0	AP2-like ethylene-responsive transcription factor TOE3 isoform X1 [Oryza sativa Japonica Group]	46.2732	51.5008	48.4627	124.432	118.457	127.169	0	0	yes
LOC_Os03g02020.MSUv7.0	uncharacterized protein LOC9267111 isoform X2 [Oryza sativa Japonica Group];uncharacterized protein LOC9267111 isoform X1 [Oryza sativa Japonica Group]	80.4243	81.1348	86.4688	205.51	212.004	201.482	0	0	yes
LOC_Os04g31120.MSUv7.0	F-box/kelch-repeat protein At1g67480 [Oryza sativa Japonica Group]	5.31536	5.47825	5.46451	31.9902	32.9534	30.605	0	0	yes
LOC_Os07g05000.MSUv7.0	uncharacterized oxidoreductase At1g06690, chloroplastic [Oryza sativa Japonica Group]	100.52	108.3	97.1621	230.037	224.526	225.211	0	0	yes
LOC_Os05g33380.MSUv7.0	fructose-bisphosphate aldolase 1, cytoplasmic [Oryza sativa Japonica Group]	80.8298	78.6322	83.2752	7.84267	7.62832	8.31093	0	0	yes
LOC_Os03g55070.MSUv7.0	UDP-glucose 6-dehydrogenase 3 [Oryza sativa Japonica Group]	164.932	143.441	166.177	5.0098	4.65615	5.00692	0	0	yes
LOC_Os03g49720.MSUv7.0	Os03g0704100, partial [Oryza sativa Japonica Group]	89.9546	90.2707	89.9274	223.739	214.944	226.458	0	0	yes
LOC_Os06g40940.MSUv7.0	glycine dehydrogenase (decarboxylating), mitochondrial [Oryza sativa Japonica Group];Os06g0611900 [Oryza sativa Japonica Group];hypothetical protein OsJ_21958 [Oryza sativa Japonica Group]	268.581	286.887	278.371	817.317	788.726	776.389	0	0	yes
LOC_Os03g21000.MSUv7.0	thioredoxin-like 1-2, chloroplastic [Oryza sativa Japonica Group];Thioredoxin-like 1, putative, expressed [Oryza sativa Japonica Group]	89.3061	88.8665	84.0309	204.003	194.367	201.119	0	0	yes
LOC_Os11g10990.MSUv7.0	Os11g0216100, partial [Oryza sativa Japonica Group]	43.4369	45.6898	42.0778	165.162	166.785	179.442	0	0	yes
LOC_Os02g50600.MSUv7.0	probable galacturonosyltransferase-like 9 [Oryza sativa Japonica Group]	123.626	99.162	121.474	2.03844	2.12244	2.53926	0	0	yes
LOC_Os07g32570.MSUv7.0	probable 5'-adenylylsulfate reductase 1, chloroplastic [Oryza sativa Japonica Group]	54.0166	55.8458	51.922	152.996	143.719	155.827	0	0	yes
LOC_Os02g08440.MSUv7.0	RecName: Full=WRKY transcription factor WRKY71; Short=OsWRKY71;hypothetical protein OsJ_05628 [Oryza sativa Japonica Group]	255.53	218.575	236.84	7.4168	6.56434	7.1502	0	0	yes
LOC_Os04g58850.MSUv7.0	NDR1/HIN1-like protein 2 [Oryza sativa Japonica Group]	188.827	180.929	186.384	11.4782	14.1412	11.4878	0	0	yes
LOC_Os02g03280.MSUv7.0	bax inhibitor 1 [Oryza sativa Japonica Group];hypothetical protein OsJ_05203 [Oryza sativa Japonica Group]	243.54	200.783	239.919	15.4226	17.3311	16.2682	0	0	yes
LOC_Os12g08730.MSUv7.0	thioredoxin M5, chloroplastic [Oryza sativa Japonica Group]	489.28	464.44	495.483	1128.46	1103.95	1111.33	0	0	yes
LOC_Os05g05140.MSUv7.0	uncharacterized protein LOC4337775 isoform X2 [Oryza sativa Japonica Group];uncharacterized protein LOC4337775 isoform X1 [Oryza sativa Japonica Group]	54.4717	54.2434	57.5053	163.46	160.646	159.992	0	0	yes
LOC_Os03g10090.MSUv7.0	polyol transporter 5 [Oryza sativa Japonica Group]	48.1212	54.132	49.1142	138.227	137.492	138.61	0	0	yes
LOC_Os02g41630.MSUv7.0	phenylalanine ammonia-lyase [Oryza sativa Japonica Group]	68.3538	78.2072	74.3416	4.34805	4.18679	4.46698	0	0	yes
LOC_Os11g39020.MSUv7.0	ABC transporter F family member 5 [Oryza sativa Japonica Group]	173.205	178.646	176.605	377.07	350.367	347.078	0	0	yes
LOC_Os04g36720.MSUv7.0	ferric reduction oxidase 7, chloroplastic [Oryza sativa Japonica Group]	78.8713	87.6266	81.3041	202.803	201.923	199.258	0	0	yes
LOC_Os04g55180.MSUv7.0	uncharacterized protein LOC4337188 isoform X5 [Oryza sativa Japonica Group]	75.9309	82.1044	72.8231	235.384	228.779	231.633	0	0	yes
LOC_Os01g51670.MSUv7.0	uncharacterized protein LOC4325944 [Oryza sativa Japonica Group]	164.183	130.049	175.027	3.00873	2.08239	2.55033	0	0	yes
LOC_Os05g07632.MSUv7.0	5-amino-6-(5-phospho-D-ribitylamino)uracil phosphatase, chloroplastic [Oryza sativa Japonica Group]	65.4752	70.3485	67.4848	173.831	169.51	171.938	0	0	yes
LOC_Os05g36994.MSUv7.0	unknown protein [Oryza sativa Japonica Group]	32.1607	33.5117	32.0944	137.657	127.733	133.002	0	0	yes
LOC_Os03g57149.MSUv7.0	transcription termination factor MTEF1, chloroplastic [Oryza sativa Japonica Group]	33.4792	36.8559	33.4456	110.544	106.86	105.415	0	0	yes
LOC_Os03g14669.MSUv7.0	hypothetical protein OsJ_10159 [Oryza sativa Japonica Group]	78.5361	76.6481	70.4351	200.035	201.127	209.891	0	0	yes
LOC_Os02g35630.MSUv7.0	CLP protease regulatory subunit CLPX1, mitochondrial isoform X1 [Oryza sativa Japonica Group]	56.9789	56.0616	54.311	165.246	162.712	158.804	0	0	yes
LOC_Os03g19760.MSUv7.0	HAD-superfamily hydrolase, subfamily IA, variant 3 containing protein, expressed [Oryza sativa Japonica Group]	74.4112	85.0323	77.7354	189.809	186.7	179.846	0	0	yes
LOC_Os10g38110.MSUv7.0	cytochrome P450 704C1 isoform X1 [Oryza sativa Japonica Group];Cytochrome P450 family protein, expressed [Oryza sativa Japonica Group]	77.0409	73.5204	79.5942	173.236	167.87	166.998	0	0	yes
LOC_Os08g10080.MSUv7.0	NAC domain-containing protein 21/22 isoform X1 [Oryza sativa Japonica Group]	4.23701	4.11047	4.30025	32.9285	31.8118	32.9861	0	0	yes
LOC_Os04g52840.MSUv7.0	cold-responsive protein kinase 1 [Oryza sativa Japonica Group]	75.624	63.3224	78.4186	3.92974	4.13799	3.83442	0	0	yes
LOC_Os05g11260.MSUv7.0	hypothetical protein OsJ_17476 [Oryza sativa Japonica Group]	37.9101	41.0592	39.2885	96.3356	93.6838	89.3766	0	0	yes
LOC_Os03g19020.MSUv7.0	uncharacterized protein LOC4332581 [Oryza sativa Japonica Group]	113.462	101.142	116.73	9.98539	9.26502	7.96354	0	0	yes
LOC_Os09g25060.MSUv7.0	WRKY transcription factor WRKY76 [Oryza sativa Japonica Group]	144.967	133.964	127.788	3.24279	4.12517	3.34105	0	0	yes
LOC_Os03g32490.MSUv7.0	protein CONSERVED IN THE GREEN LINEAGE AND DIATOMS 27, chloroplastic [Oryza sativa Japonica Group]	55.9391	54.7725	57.4548	151.668	159.65	156.342	0	0	yes
LOC_Os07g41310.MSUv7.0	COBRA-like protein 1 [Oryza sativa Japonica Group]	65.151	52.338	68.5413	1.45126	1.03141	1.14813	0	0	yes
LOC_Os05g31620.MSUv7.0	probable calcium-binding protein CML15 [Oryza sativa Japonica Group]	396.32	305.904	345.366	4.57915	4.27069	3.49669	0	0	yes
LOC_Os12g16524.MSUv7.0	Os12g0266000, partial [Oryza sativa Japonica Group]	8.48192	9.6678	9.65916	41.8191	39.0681	41.3628	0	0	yes
LOC_Os02g47510.MSUv7.0	9-cis-epoxycarotenoid dioxygenase NCED1, chloroplastic-like [Oryza sativa Japonica Group]	95.8417	107.99	98.0979	329.211	308.002	317.073	0	0	yes
LOC_Os02g47470.MSUv7.0	abscisic acid 8'-hydroxylase 1 [Oryza sativa Japonica Group];putative cytochrome P450 [Oryza sativa Japonica Group];Os02g0703600 [Oryza sativa Japonica Group]	132.464	132.149	128.752	6.08965	7.66303	6.49416	0	0	yes
LOC_Os05g05600.MSUv7.0	senescence-associated protein OSA15, chloroplastic [Oryza sativa Japonica Group]	68.5958	67.2447	71.0817	156.437	146.964	147.769	0	0	yes
LOC_Os10g32770.MSUv7.0	PREDICTED: WD repeat-containing protein 26-like [Oryza brachyantha];Os10g0465000, partial [Oryza sativa Japonica Group]	9.80228	10.935	10.0773	34.8581	31.5256	31.1661	0	0	yes
LOC_Os01g10890.MSUv7.0	CBL-interacting protein kinase 5 [Oryza sativa Japonica Group]	13.0888	12.1789	12.1523	56.2115	58.1914	57.477	0	0	yes
LOC_Os03g05620.MSUv7.0	inorganic phosphate transporter 1-1 [Oryza sativa Japonica Group]	84.6578	73.0199	86.8022	3.85324	4.04742	3.68096	0	0	yes
LOC_Os03g20700.MSUv7.0	magnesium-chelatase subunit ChlH, chloroplastic [Oryza sativa Japonica Group]	333.652	367.867	356.323	721.863	736.42	703.417	0	0	yes
LOC_Os11g44380.MSUv7.0	uncharacterized protein LOC4351076 [Oryza sativa Japonica Group]	63.7898	53.5428	58.5484	0.363429	0.484771	0.593493	0	0	yes
LOC_Os02g43500.MSUv7.0	protein ORANGE, chloroplastic [Oryza sativa Japonica Group]	184.307	184.639	182.861	432.258	425.267	429.962	0	0	yes
LOC_Os07g37230.MSUv7.0	putative PAP-specific phosphatase, mitochondrial [Oryza sativa Japonica Group]	19.7882	20.0398	19.7887	89.9412	82.3522	80.8593	0	0	yes
LOC_Os05g05680.MSUv7.0	1-aminocyclopropane-1-carboxylate oxidase [Oryza sativa Japonica Group]	242.678	252.132	233.999	9.41269	9.8673	9.48811	0	0	yes
LOC_Os07g01030.MSUv7.0	sulfoquinovosyl transferase SQD2 [Oryza sativa Japonica Group]	56.2179	58.8332	57.2608	135.351	123.923	126.588	0	0	yes
LOC_Os02g02410.MSUv7.0	heat shock 70 kDa protein BIP1 [Oryza sativa Japonica Group]	784.74	761.705	783.576	25.8658	23.8806	23.6399	0	0	yes
LOC_Os04g56240.MSUv7.0	uncharacterized protein LOC4337262 [Oryza sativa Japonica Group]	66.0581	68.2178	68.1834	172.155	170.193	164.908	0	0	yes
LOC_Os08g02210.MSUv7.0	beta-carotene isomerase D27, chloroplastic-like [Oryza sativa Japonica Group]	125.739	136.277	134.874	338.441	323.539	328.289	0	0	yes
LOC_Os01g13570.MSUv7.0	probable 2-carboxy-D-arabinitol-1-phosphatase [Oryza sativa Japonica Group]	47.3015	46.5276	45.4354	126.532	125.961	122.124	0	0	yes
LOC_Os03g23980.MSUv7.0	sanguinarine reductase [Oryza sativa Japonica Group]	45.8923	43.5066	43.7445	189.449	174.597	175.317	0	0	yes
LOC_Os04g52090.MSUv7.0	ethylene-responsive transcription factor 11 [Oryza sativa Japonica Group]	213.281	210.031	197.376	8.90272	12.4325	11.7429	0	0	yes
LOC_Os02g58310.MSUv7.0	hypothetical protein OsI_00064 [Oryza sativa Indica Group];uncharacterized protein LOC107280034 isoform X1 [Oryza sativa Japonica Group]	45.319	43.8939	42.6243	131.904	127.354	124.141	0	0	yes
LOC_Os01g72530.MSUv7.0	Os01g0955100, partial [Oryza sativa Japonica Group]	324.908	282.602	315.236	4.07825	4.599	4.97341	0	0	yes
LOC_Os09g30130.MSUv7.0	cellulose synthase-like protein E6 isoform X1 [Oryza sativa Japonica Group];Os09g0478300 [Oryza sativa Japonica Group]	34.4195	34.3564	36.0961	80.4313	81.6315	78.1998	0	0	yes
LOC_Os04g18090.MSUv7.0	Os04g0252850, partial [Oryza sativa Japonica Group]	181.621	195.05	174.457	649.898	614.018	641.462	0	0	yes
LOC_Os03g05750.MSUv7.0	heavy metal-associated isoprenylated plant protein 6 [Oryza sativa Japonica Group]	123.692	86.8574	117.316	2.43646	2.42645	2.309	0	0	yes
LOC_Os06g51290.MSUv7.0	phytoene synthase 2, chloroplastic [Oryza sativa Japonica Group]	114.352	121.441	122.412	252.53	248.19	245.965	0	0	yes
LOC_Os03g08330.MSUv7.0	protein TIFY 11b [Oryza sativa Japonica Group]	280.571	247.633	254.597	11.8167	8.72694	8.75035	0	0	yes
LOC_Os02g39930.MSUv7.0	temperature-induced lipocalin-1 [Oryza sativa Japonica Group]	344.809	328.841	329.474	17.4581	17.2045	14.8024	0	0	yes
LOC_Os01g53020.MSUv7.0	chaperone protein dnaJ C76, chloroplastic [Oryza sativa Japonica Group]	175.913	169.403	184.177	493.086	492.683	494.606	0	0	yes
LOC_Os08g37370.MSUv7.0	mitochondrial uncoupling protein 5 [Oryza sativa Japonica Group]	446.258	385.68	412.855	31.2312	32.7673	33.0886	0	0	yes
LOC_Os02g36570.MSUv7.0	protein ACTIVITY OF BC1 COMPLEX KINASE 8, chloroplastic [Oryza sativa Japonica Group]	107.846	120.994	111.552	240.521	236.23	230.354	0	0	yes
LOC_Os08g01140.MSUv7.0	ascorbate-specific transmembrane electron transporter 1 [Oryza sativa Japonica Group]	17.0626	17.8335	16.136	78.5766	75.7597	74.8439	0	0	yes
LOC_Os02g47020.MSUv7.0	phosphoribulokinase, chloroplastic [Oryza sativa Japonica Group]	982.856	953.249	1009.08	2185.39	2212.81	2159.81	0	0	yes
LOC_Os03g11440.MSUv7.0	hypothetical protein PAHAL_9G555800 [Panicum hallii]	88.2646	83.4785	95.7321	7.88854	8.01871	7.79473	0	0	yes
LOC_Os01g01340.MSUv7.0	light-regulated protein, chloroplastic [Oryza sativa Japonica Group]	234.495	217.901	215.946	802.589	791.925	796.7	0	0	yes
LOC_Os03g07360.MSUv7.0	cyclic dof factor 1 [Oryza sativa Japonica Group]	40.1651	46.1478	42.8952	180.647	175.877	180.08	0	0	yes
LOC_Os03g52170.MSUv7.0	hypothetical protein OsI_13396 [Oryza sativa Indica Group]	310.174	309.374	311.468	654.476	620.52	627.771	0	0	yes
LOC_Os04g33060.MSUv7.0	uncharacterized protein At1g32220, chloroplastic [Oryza sativa Japonica Group]	71.7085	77.0785	70.6318	221.237	218.194	211.765	0	0	yes
LOC_Os07g48490.MSUv7.0	hypothetical protein OsJ_25616 [Oryza sativa Japonica Group];Os07g0683900, partial [Oryza sativa Japonica Group]	166.722	192.42	178.666	639.39	576.219	607.629	0	0	yes
LOC_Os11g01330.MSUv7.0	protein DWARF 53 [Oryza sativa Japonica Group]	9.01408	11.4551	9.73088	54.3776	48.9975	50.4677	0	0	yes
LOC_Os01g37590.MSUv7.0	protein NRT1/ PTR FAMILY 6.2 isoform X1 [Oryza sativa Japonica Group]	21.2844	19.5603	20.1903	85.9473	78.5482	81.8963	0	0	yes
LOC_Os01g53350.MSUv7.0	anthocyanidin 5,3-O-glucosyltransferase [Oryza sativa Japonica Group]	94.7988	91.6182	94.4042	3.90787	2.87838	3.08282	0	0	yes
LOC_Os07g07540.MSUv7.0	protein MET1, chloroplastic [Oryza sativa Japonica Group]	188.815	189.743	187.974	392.093	392.182	396.305	0	0	yes
LOC_Os11g16310.MSUv7.0	uncharacterized protein LOC4350239 isoform X1 [Oryza sativa Japonica Group]	5.15669	4.71442	5.24339	43.2987	43.9132	42.6157	0	0	yes
LOC_Os01g51410.MSUv7.0	glycine dehydrogenase (decarboxylating), mitochondrial [Oryza sativa Japonica Group]	256.165	271.443	262.45	838.192	807.501	793.052	0	0	yes
LOC_Os06g50300.MSUv7.0	Os06g0716700 [Oryza sativa Japonica Group]	268.516	262.768	288.807	30.8919	29.1173	28.3471	0	0	yes
LOC_Os12g36110.MSUv7.0	calmodulin-binding protein 60 D isoform X2 [Oryza sativa Japonica Group]	46.4845	41.4435	47.3769	2.69218	2.68133	2.25898	0	0	yes
LOC_Os07g46670.MSUv7.0	protein EARLY RESPONSIVE TO DEHYDRATION 15 [Oryza sativa Japonica Group]	201.482	182.522	190.692	13.8635	12.2806	11.642	0	0	yes
LOC_Os03g01200.MSUv7.0	SNF2P, putative, expressed [Oryza sativa Japonica Group]	12.9732	16.7707	15.2159	64.4404	65.5273	62.2094	0	0	yes
LOC_Os03g07300.MSUv7.0	ribulose-phosphate 3-epimerase, chloroplastic [Oryza sativa Japonica Group]	362.2	346.407	352.41	746.448	772.613	757.538	0	0	yes
LOC_Os03g19560.MSUv7.0	TPR Domain containing protein, expressed [Oryza sativa Japonica Group];protein high chlorophyll fluorescent 107 [Oryza sativa Japonica Group]	65.2731	72.3102	69.1597	158.394	163.001	154.711	0	0	yes
LOC_Os06g04230.MSUv7.0	hypothetical protein [Oryza sativa Japonica Group]	490.825	396.56	482.159	6.66606	5.84641	5.79081	0	0	yes
LOC_Os02g41650.MSUv7.0	phenylalanine ammonia-lyase [Oryza sativa Japonica Group]	57.8025	63.9943	62.4309	5.17924	5.829	5.70185	0	0	yes
LOC_Os04g44924.MSUv7.0	salutaridine reductase [Oryza sativa Japonica Group]	24.2134	26.7886	24.2662	194.272	195.015	192.466	0	0	yes
LOC_Os01g68480.MSUv7.0	thioredoxin F, chloroplastic [Oryza sativa Japonica Group]	293.579	274.052	287.761	761.802	763.214	748.454	0	0	yes
LOC_Os05g08900.MSUv7.0	uncharacterized protein LOC9271957 [Oryza sativa Japonica Group]	73.9169	60.659	68.8466	0.894339	1.05489	0.913568	0	0	yes
LOC_Os02g54890.MSUv7.0	UDP-glucuronate 4-epimerase 1 [Oryza sativa Japonica Group]	75.5637	61.0699	70.8461	2.70928	2.23051	2.67155	0	0	yes
LOC_Os10g39140.MSUv7.0	oxidoreductase, 2OG-Fe oxygenase family protein, expressed [Oryza sativa Japonica Group];flavanone 3-dioxygenase 2-like [Oryza sativa Japonica Group]	139.474	116.782	139.569	6.17312	7.23607	6.90782	0	0	yes
LOC_Os09g12290.MSUv7.0	bifunctional aspartokinase/homoserine dehydrogenase 2, chloroplastic [Oryza sativa Japonica Group]	121.384	133.563	125.05	305.235	306.583	301.141	0	0	yes
LOC_Os03g21030.MSUv7.0	NAC domain-containing protein 92 [Oryza sativa Japonica Group]	107.878	108.729	102.119	6.00914	6.92249	6.37406	0	0	yes
LOC_Os04g55800.MSUv7.0	probable sulfate transporter 3.3 [Oryza sativa Japonica Group]	27.2456	28.7215	29.5515	75.4284	71.2139	70.7245	0	0	yes
LOC_Os01g60640.MSUv7.0	probable WRKY transcription factor 30 [Oryza sativa Japonica Group]	59.2001	47.8622	57.1524	0.477856	0.660118	0.606787	0	0	yes
LOC_Os07g06660.MSUv7.0	uncharacterized protein LOC4342451 [Oryza sativa Japonica Group]	170.909	172.542	171.448	358.513	341.22	355.361	0	0	yes
LOC_Os01g10450.MSUv7.0	serine/threonine-protein kinase HT1 [Oryza sativa Japonica Group]	14.5092	16.4899	14.8823	53.6822	54.1302	52.7606	0	0	yes
LOC_Os06g22960.MSUv7.0	probable aquaporin TIP2-2 [Oryza sativa Japonica Group]	57.0194	58.0876	51.2267	241.156	252.422	246.874	0	0	yes
LOC_Os01g72080.MSUv7.0	hypothetical protein OsI_05198 [Oryza sativa Indica Group]	272.845	224.233	255.172	14.1242	15.6785	16.646	0	0	yes
LOC_Os05g39930.MSUv7.0	U-box domain-containing protein 16 [Oryza sativa Japonica Group]	102.245	88.6363	93.6304	3.77961	4.24212	3.37486	0	0	yes
LOC_Os12g01360.MSUv7.0	protein DWARF 53-LIKE [Oryza sativa Japonica Group]	6.83114	7.85612	7.69717	30.4068	27.4005	28.6991	0	0	yes
LOC_Os05g33570.MSUv7.0	Os05g0405000 [Oryza sativa Japonica Group];pyruvate, phosphate dikinase 1, chloroplastic [Oryza sativa Japonica Group]	113.008	118.628	117.891	238.46	231.502	231.081	0	0	yes
LOC_Os10g36000.MSUv7.0	Remorin, C-terminal region family protein, expressed [Oryza sativa Japonica Group]	61.9507	57.6206	57.2101	249.625	257.753	254.814	0	0	yes
LOC_Os05g31140.MSUv7.0	lichenase-2 [Oryza sativa Japonica Group]	14.2774	14.0502	13.5959	85.2145	89.9615	89.0932	0	0	yes
LOC_Os02g47620.MSUv7.0	pheophytinase, chloroplastic isoform X1 [Oryza sativa Japonica Group];predicted protein [Hordeum vulgare subsp. vulgare];pheophytinase, chloroplastic isoform X2 [Oryza sativa Japonica Group]	51.1618	54.162	49.8019	124.611	119.276	122.984	0	0	yes
LOC_Os02g13970.MSUv7.0	uncharacterized protein LOC4328820 [Oryza sativa Japonica Group]	68.4176	81.0734	73.9644	199.876	197.203	192.548	0	0	yes
LOC_Os06g21140.MSUv7.0	ctenidin-3 [Oryza sativa Japonica Group]	72.0295	72.363	69.9018	311.615	322.911	317.829	0	0	yes
LOC_Os12g27370.MSUv7.0	DNA binding protein-like [Oryza sativa Japonica Group]	12.6212	12.5585	12.9695	48.3806	42.6267	43.7166	0	0	yes
LOC_Os03g41080.MSUv7.0	uncharacterized protein LOC4333421 [Oryza sativa Japonica Group]	117.55	118.962	113.018	266.906	252.559	253.956	0	0	yes
LOC_Os01g04330.MSUv7.0	probable calcium-binding protein CML16 [Oryza sativa Japonica Group]	192.805	153.243	181.106	7.55391	6.13918	7.0834	0	0	yes
LOC_Os02g38020.MSUv7.0	inorganic phosphate transporter 2-1, chloroplastic [Oryza sativa Japonica Group];putative phosphate transporter 2-1 [Oryza sativa Japonica Group]	40.9134	43.6083	41.6541	117.593	112.693	112.508	0	0	yes
LOC_Os09g36240.MSUv7.0	uncharacterized protein LOC4347677 isoform X1 [Oryza sativa Japonica Group]	31.947	34.8051	33.2028	102.831	106.293	101.382	0	0	yes
LOC_Os07g09040.MSUv7.0	Os07g0188266 [Oryza sativa Japonica Group]	28.8202	29.2347	28.6111	88.391	85.7774	85.3024	0	0	yes
LOC_Os03g40100.MSUv7.0	ACT domain-containing protein ACR4 isoform X1 [Oryza sativa Japonica Group]	16.6181	16.4501	16.5484	57.8094	55.9903	53.4124	0	0	yes
LOC_Os05g43170.MSUv7.0	hypothetical protein OsJ_19137 [Oryza sativa Japonica Group]	172.187	163.294	176.809	16.7374	14.8688	15.7742	0	0	yes
LOC_Os07g44330.MSUv7.0	pyruvate dehydrogenase (acetyl-transferring) kinase, mitochondrial isoform X1 [Oryza sativa Japonica Group];pyruvate dehydrogenase (acetyl-transferring) kinase, mitochondrial isoform X2 [Oryza sativa Japonica Group]	116.854	112.909	121.152	275.001	276.649	270.219	0	0	yes
LOC_Os06g39690.MSUv7.0	uncharacterized protein LOC4341438 [Oryza sativa Japonica Group]	87.5902	96.0761	91.1014	192.954	193.247	191.963	0	0	yes
LOC_Os07g48280.MSUv7.0	protein ENHANCED DISEASE RESISTANCE 4 [Oryza sativa Japonica Group]	127.68	116.131	126.67	7.3717	7.6425	7.89502	0	0	yes
LOC_Os05g41460.MSUv7.0	cysteine proteinase inhibitor 2 [Oryza sativa Japonica Group];dr1-associated corepressor [Oryza sativa Japonica Group]	323.95	284.796	318.997	21.7661	18.3088	18.9114	0	0	yes
LOC_Os07g34006.MSUv7.0	glucose-6-phosphate/phosphate translocator 2, chloroplastic, partial [Oryza sativa Japonica Group]	45.4148	40.789	44.6284	1.07568	0.939891	0.888066	0	0	yes
LOC_Os03g64020.MSUv7.0	PGR5-like protein 1A, chloroplastic [Oryza sativa Japonica Group]	386.374	374.246	419.404	983.919	949.901	968.783	0	0	yes
LOC_Os03g48000.MSUv7.0	magnesium transporter MRS2-A, chloroplastic [Oryza sativa Japonica Group];magnesium transporter CorA-like family protein, putative, expressed [Oryza sativa Japonica Group]	66.4344	65.8599	68.5999	181.091	178.981	180.097	0	0	yes
LOC_Os03g04060.MSUv7.0	chitinase 11 [Oryza sativa Japonica Group]	93.9684	96.5884	97.6929	4.99319	5.34624	6.35305	0	0	yes
LOC_Os06g39260.MSUv7.0	UDP-galactose/UDP-glucose transporter 3 [Oryza sativa Japonica Group]	123.854	115.859	118.373	10.2765	10.7015	9.91074	0	0	yes
LOC_Os05g37520.MSUv7.0	unknown protein [Oryza sativa Japonica Group]	136.208	124.711	136.15	9.91938	8.06141	9.16386	0	0	yes
LOC_Os07g08970.MSUv7.0	uncharacterized protein ycf45 [Oryza sativa Japonica Group]	56.4427	54.6908	57.5718	260.688	264.827	261.695	0	0	yes
LOC_Os01g04280.MSUv7.0	protein SAR DEFICIENT 1 [Oryza sativa Japonica Group]	70.5513	67.1426	71.0228	0.680961	0.61759	0.545696	0	0	yes
LOC_Os03g60570.MSUv7.0	zinc finger protein ZAT12 [Oryza sativa Japonica Group]	204.345	155.21	173.138	0.932071	0.697461	0.705243	0	0	yes
LOC_Os03g45280.MSUv7.0	dehydrin 13, partial [Oryza sativa Indica Group]	523.382	547.543	539.826	1926.28	1808.34	1935.87	0	0	yes
LOC_Os06g41770.MSUv7.0	bZIP transcription factor 50 [Oryza sativa Japonica Group]	160.439	146.569	155.7	8.47921	6.91438	8.8377	0	0	yes
LOC_Os03g18910.MSUv7.0	COBRA-like protein 7 [Oryza sativa Japonica Group]	76.3344	64.4059	79.8039	1.45153	1.09767	1.57053	0	0	yes
LOC_Os03g03910.MSUv7.0	catalase-1 [Oryza sativa Japonica Group]	408.211	427.872	429.142	911.806	870.746	864.427	0	0	yes
LOC_Os08g41440.MSUv7.0	hypothetical protein OsJ_28010 [Oryza sativa Japonica Group]	46.2382	44.2038	45.4471	1.81407	1.4603	2.07145	0	0	yes
LOC_Os12g36910.MSUv7.0	calmodulin-binding protein 60 B isoform X2 [Oryza sativa Japonica Group]	57.5489	51.6693	60.2408	1.90721	1.97813	1.62737	0	0	yes
LOC_Os03g62170.MSUv7.0	uncharacterized protein LOC4334714 [Oryza sativa Japonica Group];Streptomyces cyclase/dehydrase family protein, expressed [Oryza sativa Japonica Group]	26.4512	29.8944	30.5225	87.2631	83.2975	81.3848	0	0	yes
LOC_Os12g01140.MSUv7.0	phototropin-1A isoform X2 [Oryza sativa Japonica Group];Nonphototropic hypocotyl protein 1, putative, expressed [Oryza sativa Japonica Group];Os12g0101800, partial [Oryza sativa Japonica Group]	13.9653	15.3223	14.4922	42.5392	40.5656	41.4924	0	0	yes
LOC_Os03g53020.MSUv7.0	transcription factor BHLH148 [Oryza sativa Japonica Group]	246.591	211.341	228.84	10.2372	7.94642	8.66513	0	0	yes
LOC_Os09g39650.MSUv7.0	U-box domain-containing protein 33 isoform X1 [Oryza sativa Japonica Group]	38.3244	40.2276	42.1036	0.822199	0.807393	0.608389	0	0	yes
LOC_Os03g58790.MSUv7.0	AAA-ATPase At3g28580 [Oryza sativa Japonica Group]	73.7137	66.6317	71.7312	0.481015	0.5351	0.412729	0	0	yes
LOC_Os06g28630.MSUv7.0	protein RADIALIS-like 1 [Oryza sativa Japonica Group]	4.59156	4.97159	5.20737	60.2757	57.5223	55.6162	0	0	yes
LOC_Os04g48290.MSUv7.0	protein DETOXIFICATION 49 [Oryza sativa Japonica Group]	31.5028	32.7216	30.9992	2.29124	1.88129	1.77315	0	0	yes
LOC_Os03g52840.MSUv7.0	putative glycine hydroxymethyltransferase [Oryza sativa Japonica Group];Serine hydroxymethyltransferase, mitochondrial precursor, putative, expressed [Oryza sativa Japonica Group]	691.402	706.766	709.569	1571.49	1558.35	1518.19	0	0	yes
LOC_Os02g22100.MSUv7.0	Os02g0326700, partial [Oryza sativa Japonica Group];RHOMBOID-like protein 9, chloroplastic isoform X3 [Oryza sativa Japonica Group]	56.2125	59.5437	55.3542	187.348	186.953	184.099	0	0	yes
LOC_Os03g62780.MSUv7.0	uncharacterized protein LOC4334761 [Oryza sativa Japonica Group];putative ribosomal S1 protein (with alternative splicing) [Oryza sativa Japonica Group]	54.3804	59.3316	55.8142	136.308	129.98	130.78	0	0	yes
LOC_Os04g41560.MSUv7.0	B-box zinc finger protein 24 [Oryza sativa Japonica Group]	540.018	554.084	511.496	1160.39	1163.42	1207.86	0	0	yes
LOC_Os08g14450.MSUv7.0	RNA polymerase sigma factor sigF, chloroplastic [Oryza sativa Japonica Group]	60.7961	62.3998	62.7152	145.788	146.099	144.551	0	0	yes
LOC_Os05g02220.MSUv7.0	ACT domain-containing protein ACR9 isoform X2 [Oryza sativa Japonica Group];ACT domain-containing protein ACR9 isoform X1 [Oryza sativa Japonica Group];unknown protein [Oryza sativa Japonica Group]	24.7179	26.8417	26.0849	73.9486	75.7031	74.1175	0	0	yes
LOC_Os08g01270.MSUv7.0	serine/threonine-protein kinase STY46 isoform X2 [Oryza sativa Japonica Group];serine/threonine-protein kinase STY8 isoform X1 [Oryza sativa Japonica Group]	32.1376	29.9604	30.9554	101.731	105.104	101.389	0	0	yes
LOC_Os08g43390.MSUv7.0	cytochrome P450 78A9 [Oryza sativa Japonica Group]	3.17925	4.1301	2.98718	43.9879	39.3082	41.6122	0	0	yes
LOC_Os03g58230.MSUv7.0	uncharacterized protein LOC4334422 [Oryza sativa Japonica Group]	30.8426	34.5628	30.4079	103.833	106.625	107.823	0	0	yes
LOC_Os03g18150.MSUv7.0	probable protein phosphatase 2C 32 [Oryza sativa Japonica Group]	206.156	184.418	198.296	14.503	15.5886	14.9657	0	0	yes
LOC_Os01g61120.MSUv7.0	Os01g0826900, partial [Oryza sativa Japonica Group]	45.3078	46.9217	47.6347	107.496	108.817	106.933	0	0	yes
LOC_Os08g03310.MSUv7.0	zinc finger CCCH domain-containing protein 54 isoform X1 [Oryza sativa Japonica Group];zinc finger CCCH domain-containing protein 54 isoform X2 [Oryza sativa Japonica Group]	52.0309	53.6399	52.6219	184.076	181.979	180.757	0	0	yes
LOC_Os03g60090.MSUv7.0	probable methylenetetrahydrofolate reductase [Oryza sativa Japonica Group];Methylenetetrahydrofolate reductase, putative, expressed [Oryza sativa Japonica Group]	96.5238	96.5472	101.527	14.8154	14.4328	13.4876	0	0	yes
LOC_Os03g55540.MSUv7.0	zinc finger protein 1 [Oryza sativa Japonica Group]	530.057	441.966	517.055	21.6109	25.297	24.4495	0	0	yes
LOC_Os11g13850.MSUv7.0	uncharacterized protein LOC4350172 [Oryza sativa Japonica Group]	61.232	68.6249	61.7197	164.912	160.221	161.482	0	0	yes
LOC_Os12g08760.MSUv7.0	carboxyvinyl-carboxyphosphonate phosphorylmutase, chloroplastic [Oryza sativa Japonica Group]	166.95	182.386	155.47	445.59	439.214	433.431	0	0	yes
LOC_Os08g28670.MSUv7.0	major allergen Mal d 1 [Oryza sativa Japonica Group]	3.63496	4.10545	4.17496	48.9558	46.0702	46.7783	0	0	yes
LOC_Os01g68060.MSUv7.0	P0497A05.19 [Oryza sativa Japonica Group]	94.5591	79.2648	94.32	5.90642	5.92252	5.98241	0	0	yes
LOC_Os07g43560.MSUv7.0	cysteine-rich receptor-like protein kinase 6 [Oryza sativa Japonica Group]	48.8686	56.8827	51.7779	144.128	147.013	140.202	0	0	yes
LOC_Os04g37430.MSUv7.0	hypothetical protein OsI_16069 [Oryza sativa Indica Group]	41.763	39.3089	40.7377	4.07739	3.762	3.6043	0	0	yes
LOC_Os03g17000.MSUv7.0	trifunctional UDP-glucose 4,6-dehydratase/UDP-4-keto-6-deoxy-D-glucose 3,5-epimerase/UDP-4-keto-L-rhamnose-reductase RHM1 isoform X1 [Oryza sativa Japonica Group];rhamnose biosynthetic enzyme 1, putative, expressed [Oryza sativa Japonica Group]	58.3128	52.2815	56.5133	5.8302	5.90348	5.82829	0	0	yes
LOC_Os03g29240.MSUv7.0	probable nucleoredoxin 1-2 [Oryza sativa Japonica Group]	141.225	133.405	142.455	5.00021	4.4195	4.8383	0	0	yes
LOC_Os01g68450.MSUv7.0	uncharacterized protein LOC4324318 [Oryza sativa Japonica Group]	100.924	102.835	104.116	336.186	329.05	324.416	0	0	yes
LOC_Os04g49350.MSUv7.0	pentatricopeptide repeat-containing protein At5g13770, chloroplastic [Oryza sativa Japonica Group]	42.7948	46.2254	42.6892	121.719	120.31	117.629	0	0	yes
LOC_Os02g51350.MSUv7.0	F-box/kelch-repeat protein At1g74510 [Oryza sativa Japonica Group]	140.272	115.245	136.456	6.13831	6.37626	6.16033	0	0	yes
LOC_Os12g03070.MSUv7.0	uncharacterized protein LOC4351372 isoform X4 [Oryza sativa Japonica Group];uncharacterized protein LOC4351372 isoform X2 [Oryza sativa Japonica Group];nuclear envelope pore membrane protein POM 121 isoform X1 [Oryza sativa Japonica Group]	86.5115	83.3666	90.5934	233.017	242.744	235.365	0	0	yes
LOC_Os11g09280.MSUv7.0	protein disulfide isomerase-like 1-1 [Oryza sativa Japonica Group]	484.078	441.119	486.096	33.2865	30.8188	29.671	0	0	yes
LOC_Os06g40640.MSUv7.0	fructose-bisphosphate aldolase 5, cytosolic [Oryza sativa Japonica Group]	102.825	98.3405	96.3991	370.05	372.322	377.203	0	0	yes
LOC_Os04g17660.MSUv7.0	hypothetical protein OsJ_14035 [Oryza sativa Japonica Group];thiosulfate sulfurtransferase 16, chloroplastic isoform X1 [Oryza sativa Japonica Group]	10.0031	11.5913	10.1681	63.0322	56.6429	60.4541	0	0	yes
LOC_Os06g46950.MSUv7.0	hypothetical protein OsI_24211 [Oryza sativa Indica Group]	614.155	499.912	551.132	13.2421	10.7689	10.4134	0	0	yes
LOC_Os03g53300.MSUv7.0	uncharacterized protein LOC4334078 [Oryza sativa Japonica Group]	144.95	138.232	148.067	353.307	340.979	353.579	0	0	yes
LOC_Os04g32950.MSUv7.0	calnexin homolog [Oryza sativa Japonica Group]	455.157	413.5	466.546	36.3954	36.2067	33.2039	0	0	yes
LOC_Os11g03390.MSUv7.0	Os11g0127800, partial [Oryza sativa Japonica Group]	81.6713	80.309	87.541	224.854	204.534	213.333	0	0	yes
LOC_Os12g01449.MSUv7.0	protein CHUP1, chloroplastic isoform X1 [Oryza sativa Japonica Group]	80.8868	86.6636	84.3669	216.689	218.795	208.548	0	0	yes
LOC_Os07g13234.MSUv7.0	hypothetical protein OsJ_23638 [Oryza sativa Japonica Group]	33.4248	35.7613	32.9134	117.151	111.071	114.07	0	0	yes
LOC_Os02g52210.MSUv7.0	RING/C3HC4/PHD zinc finger-like protein [Oryza sativa Japonica Group];RING-H2 finger protein ATL29 [Oryza sativa Japonica Group]	217.949	178.273	201.787	6.18084	7.34715	7.38543	0	0	yes
LOC_Os11g02610.MSUv7.0	Os11g0118300, partial [Oryza sativa Japonica Group]	12.7855	14.7832	12.0877	62.3036	62.8045	62.9264	0	0	yes
LOC_Os01g28790.MSUv7.0	uncharacterized protein LOC4325431 [Oryza sativa Japonica Group]	310.998	281.18	295.17	17.2583	20.6017	19.2042	0	0	yes
LOC_Os10g41330.MSUv7.0	ethylene-responsive transcription factor 5 [Oryza sativa Japonica Group];putative ethylene-responsive element binding protein [Oryza sativa Japonica Group]	83.1487	81.5196	70.4895	1.01939	1.37347	1.15515	0	0	yes
LOC_Os04g43440.MSUv7.0	hypothetical protein OsI_16631 [Oryza sativa Indica Group];Os04g0514600 [Oryza sativa Japonica Group]	51.7069	39.5249	51.1936	0.638138	0.507634	0.629719	0	0	yes
LOC_Os04g41960.MSUv7.0	2-alkenal reductase (NADP(+)-dependent) [Oryza sativa Japonica Group]	524.707	488.386	464.009	54.4926	52.7738	50.2028	0	0	yes
LOC_Os05g47560.MSUv7.0	serine/threonine-protein kinase STN7, chloroplastic [Oryza sativa Japonica Group]	164.656	172.968	178.221	446.358	440.974	435.7	0	0	yes
LOC_Os03g37640.MSUv7.0	MATE efflux family protein, expressed [Oryza sativa Japonica Group];protein DETOXIFICATION 40 isoform X1 [Oryza sativa Japonica Group]	21.9155	22.0508	22.8226	73.5942	70.3918	67.9793	0	0	yes
LOC_Os04g58810.MSUv7.0	H0913C04.7 [Oryza sativa]	143.356	127.99	138.269	3.21235	2.93218	3.47435	0	0	yes
LOC_Os02g45420.MSUv7.0	ethylene-responsive transcription factor ERF027 [Oryza sativa Japonica Group]	61.6253	53.2337	59.5971	1.08072	1.40635	1.02168	0	0	yes
LOC_Os02g44870.MSUv7.0	dehydrin DHN1 [Oryza sativa Japonica Group]	180.078	156.077	173.205	16.705	17.1479	17.4135	0	0	yes
LOC_Os12g43340.MSUv7.0	actin-depolymerizing factor 11 [Oryza sativa Japonica Group]	63.8843	61.8655	65.775	180.334	186.804	187.518	0	0	yes
LOC_Os03g56950.MSUv7.0	transcription factor PHYTOCHROME INTERACTING FACTOR-LIKE 13-like isoform X1 [Oryza sativa Japonica Group];RecName: Full=Transcription factor PHYTOCHROME INTERACTING FACTOR-LIKE 13; Short=OsPIL13; Short=PIF-like protein 13; AltName: Full=Basic helix-loop-helix protein 152; Short=OsbHLH152; AltName: Full=OsPIL1	69.7847	65.326	68.4804	226.884	218.988	224.871	0	0	yes
LOC_Os07g14270.MSUv7.0	calreticulin isoform X2 [Oryza sativa Japonica Group];calreticulin isoform X1 [Oryza sativa Japonica Group]	255.805	243.826	261.937	32.1343	29.2402	28.7704	0	0	yes
LOC_Os11g01439.MSUv7.0	protein CHUP1, chloroplastic [Oryza sativa Japonica Group]	88.9074	93.0843	92.4155	264.027	265.282	254.496	0	0	yes
LOC_Os02g50570.MSUv7.0	formin-like protein 16 [Oryza sativa Japonica Group]	50.3332	46.9767	52.2905	3.40542	3.48014	3.60969	0	0	yes
LOC_Os01g17240.MSUv7.0	probable anion transporter 1, chloroplastic [Oryza sativa Japonica Group]	155.39	158.758	157.992	336.674	348.696	339.776	0	0	yes
LOC_Os01g47630.MSUv7.0	uncharacterized protein LOC4326862 [Oryza sativa Japonica Group];hypothetical protein OsI_03186 [Oryza sativa Indica Group]	30.904	30.3167	30.3549	124.507	126.308	126.954	0	0	yes
LOC_Os09g26960.MSUv7.0	cytochrome P450 71A1 [Oryza sativa Japonica Group]	161.409	163.562	159.542	20.7185	22.1665	21.5296	0	0	yes
LOC_Os01g41710.MSUv7.0	chlorophyll a-b binding protein 2, chloroplastic [Oryza sativa Japonica Group]	6171.56	6242.2	6113.79	13435.4	13450	13529.8	0	0	yes
LOC_Os09g35630.MSUv7.0	BAG family molecular chaperone regulator 1 [Oryza sativa Japonica Group]	22.5997	23.3125	25.2221	0.55215	0.612237	0.605811	0	0	yes
LOC_Os05g25400.MSUv7.0	uncharacterized protein LOC4338401 [Oryza sativa Japonica Group]	32.8775	31.9328	31.967	88.7364	86.3207	85.7769	0	0	yes
LOC_Os02g13350.MSUv7.0	mutT domain protein-like [Oryza sativa Japonica Group]	4.67117	4.36726	4.18539	39.8162	36.5385	37.4592	0	0	yes
LOC_Os04g54790.MSUv7.0	uncharacterized aarF domain-containing protein kinase At1g71810, chloroplastic isoform X1 [Oryza sativa Japonica Group]	38.8294	41.8998	41.9512	125.141	116.727	112.305	0	0	yes
LOC_Os03g27120.MSUv7.0	metacaspase-1 [Oryza sativa Japonica Group]	55.3408	58.4254	50.0133	312.121	274.297	294.024	0	0	yes
LOC_Os01g19740.MSUv7.0	calvin cycle protein CP12-1, chloroplastic [Oryza sativa Japonica Group]	1756.61	1839.29	1666.22	3653.93	3794.87	3768.52	2e-307	1e-305	yes
LOC_Os03g04070.MSUv7.0	NAC domain-containing protein 22-like [Oryza sativa Japonica Group]	45.242	46.698	45.7525	1.87274	2.10235	2.06031	3e-305	2e-303	yes
LOC_Os05g47960.MSUv7.0	uncharacterized protein LOC4339544 [Oryza sativa Japonica Group]	111.851	103.637	89.81	1.67565	2.06253	2.47017	3e-304	2e-302	yes
LOC_Os03g07530.MSUv7.0	F-box/kelch-repeat protein At1g74510 [Oryza sativa Japonica Group]	120.299	113.143	122.155	19.3284	19.861	18.9497	3e-303	2e-301	yes
LOC_Os02g39850.MSUv7.0	hydroxycinnamoyltransferase 2 [Oryza sativa Japonica Group]	49.3319	50.7675	48.1495	5.03019	4.9546	5.1411	1e-300	9e-299	yes
LOC_Os11g11960.MSUv7.0	NBS-LRR type protein, partial [Oryza sativa Japonica Group]	111.194	91.3169	118.464	6.21019	6.58411	5.32662	3e-300	2e-298	yes
LOC_Os03g01740.MSUv7.0	Unknown protein [Oryza sativa Japonica Group]	113.14	92.9332	110.801	2.58093	2.96692	3.43153	4e-300	3e-298	yes
LOC_Os02g33820.MSUv7.0		462.584	377.648	455.43	41.247	39.8823	41.1752	8e-299	6e-297	yes
LOC_Os05g24650.MSUv7.0	protein LURP-one-related 8 [Oryza sativa Japonica Group]	71.8991	77.655	69.0975	186.463	179.329	191.638	1e-298	1e-296	yes
LOC_Os06g05440.MSUv7.0	uncharacterized protein LOC4340120 [Oryza sativa Japonica Group]	15.1516	16.9868	14.9344	75.2148	78.4151	83.784	2e-297	1e-295	yes
LOC_Os08g29660.MSUv7.0	probable WRKY transcription factor 54 [Oryza sativa Japonica Group]	48.653	42.3391	45.7361	1.83492	2.35148	1.75894	1.06823e-293	7.92867e-292	yes
LOC_Os07g03040.MSUv7.0	unknown protein [Oryza sativa Japonica Group];hypothetical protein OsJ_22928 [Oryza sativa Japonica Group]	122.025	96.7966	121.229	8.58948	9.49423	8.78723	4.65017e-293	3.42799e-291	yes
LOC_Os09g38090.MSUv7.0	protein PLASTID MOVEMENT IMPAIRED 1 [Oryza sativa Japonica Group]	27.8099	27.5683	25.0212	70.8064	72.3726	71.4191	6.04363e-292	4.44012e-290	yes
LOC_Os01g62430.MSUv7.0	RecName: Full=Elicitor-responsive protein 1; Short=OsERG1; AltName: Full=17 kDa phloem protein; AltName: Full=Fungal elicitor immediate early-responsive gene 1 protein; Short=FIERG1; AltName: Full=RPP17;elicitor-responsive protein 1 [Oryza sativa Japonica Group]	79.7659	66.8624	79.1094	1.53408	1.16107	1.71244	8.72111e-292	6.38556e-290	yes
LOC_Os05g50380.MSUv7.0	glucose-1-phosphate adenylyltransferase large subunit 3, chloroplastic/amyloplastic-like [Oryza sativa Japonica Group]	31.5883	28.7112	33.8487	1.12216	0.909619	1.22002	9.19023e-291	6.70639e-289	yes
LOC_Os05g41590.MSUv7.0	Os05g0495700, partial [Oryza sativa Japonica Group]	65.3325	51.3037	58.518	2.56364	1.8451	2.05165	1.01477e-290	7.38021e-289	yes
LOC_Os01g29330.MSUv7.0	protein DMP10 [Oryza sativa Japonica Group]	104.594	88.5525	102.963	5.12174	4.96837	5.66639	1.05004e-290	7.61124e-289	yes
LOC_Os01g55570.MSUv7.0	protein CURVATURE THYLAKOID 1C, chloroplastic [Oryza sativa Japonica Group]	128.432	120.438	121.37	282.637	296.087	292.526	1.26628e-290	9.14801e-289	yes
LOC_Os06g48160.MSUv7.0	xyloglucan endotransglucosylase/hydrolase protein 22 [Oryza sativa Japonica Group]	54.7084	45.7085	55.1982	0.449742	0.349004	0.277989	7.66014e-290	5.51556e-288	yes
LOC_Os09g06464.MSUv7.0	zinc finger protein CO3-like [Oryza sativa Japonica Group]	16.1221	15.0779	14.9006	54.8021	57.508	58.0075	3.23825e-286	2.32392e-284	yes
LOC_Os02g35620.MSUv7.0	uncharacterized protein LOC4329695 [Oryza sativa Japonica Group]	16.9506	17.2896	16.352	43.5932	43.0189	43.7511	5.46817e-286	3.91127e-284	yes
LOC_Os01g47070.MSUv7.0	acidic endochitinase [Oryza sativa Japonica Group]	52.8587	52.3928	54.733	1.53158	0.91811	0.827184	8.05731e-285	5.72545e-283	yes
LOC_Os04g23550.MSUv7.0	transcription factor bHLH35 [Oryza sativa Japonica Group]	108.52	89.0245	95.2561	6.29263	5.53627	4.92223	2.69759e-283	1.90439e-281	yes
LOC_Os07g43570.MSUv7.0	cysteine-rich receptor-like protein kinase 6 isoform X2 [Oryza sativa Japonica Group]	25.1693	27.3195	28.0226	65.1237	64.201	66.4419	2.25846e-282	1.58921e-280	yes
LOC_Os06g13870.MSUv7.0	U-box domain-containing protein 21 [Oryza sativa Japonica Group]	65.9433	57.2694	55.9627	2.93609	3.1286	3.20778	5.59233e-282	3.90976e-280	yes
LOC_Os01g52170.MSUv7.0	fe-S cluster assembly factor HCF101, chloroplastic isoform X2 [Oryza sativa Japonica Group]	45.6459	50.2238	45.8389	106.479	100.777	103.65	1.98194e-281	1.38118e-279	yes
LOC_Os02g45520.MSUv7.0	SPX domain-containing membrane protein Os02g45520 isoform X2 [Oryza sativa Japonica Group];hypothetical protein OsI_08463 [Oryza sativa Indica Group]	10.1468	8.52693	9.43733	39.6259	36.0586	37.9003	2.23907e-281	1.55536e-279	yes
LOC_Os04g36062.MSUv7.0	uncharacterized protein LOC4335936 isoform X1 [Oryza sativa Japonica Group]	24.3113	27.6158	27.9852	77.2637	80.9735	75.6922	1.81865e-280	1.25929e-278	yes
LOC_Os03g29190.MSUv7.0	probable nucleoredoxin 1-1 isoform X3 [Oryza sativa Japonica Group];probable nucleoredoxin 1-1 isoform X2 [Oryza sativa Japonica Group]	23.2176	27.4635	27.113	0.754842	0.7621	0.713296	4.40587e-279	3.02179e-277	yes
[truncated: 7,621 more rows]

## Sheet: Table S5
Table S5 The differentially expressed genes in 17csae-2-1-RSMV vs ZH11-RSMV
[truncated: 3,592 more rows]

## Sheet: Table S6
Table S6 The differentially expressed genes in 17csae-2-1 vs ZH11
[truncated: 957 more rows]
